# Supplementary material for: Integrated Analysis and Identification of Novel Biomarkers in Parkinson’s Disease
Source: Front Aging Neurosci. 2018 Jun 18;10:178. doi: 10.3389/fnagi.2018.00178 (PMC6016006; doi:10.3389/fnagi.2018.00178)
Supplement: Supplementary file 2 [file Table_2.XLSX]

## Sheet: Table S2
Table S2. meta-DE mRNAs expression in each dataset
metaDE Genes	GSE2033		GSE8397-A		GSE8397-B		GSE20141		GSE20186		GSE7621
	logFC	adj.P.Val	logFC	adj.P.Val	logFC	adj.P.Val	logFC	adj.P.Val	logFC	adj.P.Val	logFC	adj.P.Val
ADCYAP1R1	-0.430895	0.000786256	-0.577495	2.25e-13	-0.719485	2.25e-13	-1.59171	0.0333684	-0.640591	5.29e-06	-0.491361	0.0445211
AGPAT4	-1.13644	0.000727874	-0.631439	5.55e-10	-0.459225	5.55e-10	-1.36895	0.0478246	-0.54627	0.0271764	-0.54265	0.02255
AK5	-0.937407	0.00248731	-0.920773	2.89e-08	-0.281833	2.89e-08	-2.04384	0.0291273	-0.740021	0.0101215	-0.512546	0.0485918
AKAP12	-2.00036	0.000103945	-1.58484	3.35e-11	-1.98654	3.35e-11	-2.4636	0.00554532	-0.66797	0.0209782	-0.951315	0.0334826
ANKH	-1.12615	1.06e-05	-1.32791	1.27e-22	-0.75147	1.27e-22	-1.07647	0.0106626	-1.44915	2.02e-08	-0.535147	0.00567696
APOOL	-1.05913	0.000133415	-0.781498	1.06e-19	-0.890056	1.06e-19	-2.00303	0.00144213	-0.348453	0.00278768	-0.662888	1.28e-05
ATG7	-0.960525	9.23e-05	-1.24281	5.63e-19	-0.783124	5.63e-19	-0.691285	0.0432467	-0.488789	1.82e-06	-0.64837	6.96e-08
ATP1B3	-1.06395	0.00149082	-0.767869	2.13e-06	-0.339316	2.13e-06	-0.756745	0.0413447	-0.560966	0.0279563	-0.466896	9.21e-07
ATP6V1D	-1.44121	0.00760622	-0.752194	2.36e-11	-0.965388	2.36e-11	-2.24246	0.00251831	-0.609468	0.00109816	-0.569521	0.000129172
ATP8A2	-1.09153	0.0160672	-1.57408	1.81e-12	-0.897164	1.81e-12	-1.38469	0.0225426	-1.0746	0.000751108	-0.769414	0.039959
ATPIF1	-1.63571	0.000383377	-1.00338	1.57e-09	-0.566553	1.57e-09	-2.15219	0.00190069	-0.849587	0.0255858	-0.506447	0.000952054
BCAT1	-0.754898	5.03e-05	-1.03494	2.65e-10	-1.94267	2.65e-10	-2.01603	0.0251852	-0.442796	1.04e-06	-1.19596	0.000678999
CADPS	-0.979972	0.000205084	-0.582904	2.94e-05	-1.33853	2.94e-05	-1.59752	0.0273146	-0.998897	0.00756726	-0.953925	0.000442951
CARS	-1.14888	0.000507519	-0.805951	1.13e-12	-0.643881	1.13e-12	-1.05288	0.0138258	-0.508191	0.00423155	-0.352784	0.0207687
CDC42	-0.663666	0.00184821	-1.35448	1.26765e-19	-0.525058	0.00177129	-1.52081	0.00494644	-0.854236	7.25e-05	-0.880282	0.00349055
CLK3	-0.417426	0.00748396	-0.558478	2.07e-10	-0.440417	2.07e-10	0.609388	0.0201989	-0.487421	0.0165337	-0.732431	2e-06
COPS4	-1.55047	0.00690769	-1.47137	6.1e-15	-0.327986	6.1e-15	-1.39602	0.00598554	-0.804618	0.0182073	-0.330228	0.0245951
COPS8	-1.61817	0.000577407	-1.16457	2.45e-19	-0.59825	2.45e-19	-1.21546	0.000457474	-0.627842	0.010689	-0.458986	0.00056293
COQ3	-0.808146	0.000113991	-0.735514	6.64e-13	-0.656203	6.64e-13	-1.67159	8.3e-05	-0.292989	0.019346	-0.297652	0.0248994
COX4I1	-1.03059	2.48176e-05	-0.495018	2.62e-09	-0.490606	2.62e-09	-1.00249	0.0126156	-0.574024	4.84e-05	-0.498111	1.93e-06
COX5A	-1.32876	0.00184168	-0.576886	1.89e-05	-0.607797	1.89e-05	-1.36569	0.0264721	-0.658765	0.00269672	-0.711436	0.00772455
COX7B	-1.23391	0.000341594	-0.658743	9.24e-08	-1.67206	9.24e-08	-1.80266	0.0324294	-0.594142	7.76e-07	-0.985618	0.0272298
CRBN	-1.19147	4.42e-05	-0.60011	1.76e-08	-0.738281	1.76e-08	-2.10685	0.00864357	-0.504883	0.000395391	-0.305505	0.00985659
DAP3	-0.730916	0.00254757	-0.748275	1.73e-13	-0.393204	1.73e-13	-1.34204	0.000160242	-0.54955	0.000133666	-0.429956	7.69e-05
DCLK1	-1.30987	0.00128989	-1.9134	4.86e-16	-1.05836	4.86e-16	-2.32324	0.00015656	-1.28889	0.00191317	-1.19149	8.68e-05
DLD	-1.79948	0.00175082	-1.28348	1.48e-13	-1.50774	1.48e-13	-1.82539	0.00436141	-1.17173	0.00375648	-0.982059	7.78e-05
DNM1L	-1.44668	3.57e-05	-1.14916	1.42e-11	-0.797421	1.42e-11	-1.49594	0.0014683	-0.852601	9.94e-07	-0.331553	0.00275544
ELAVL2	-0.775106	0.00505023	-1.06591	5.97e-16	-2.08312	5.97e-16	-1.56274	0.0239532	-0.716137	1.72e-09	-1.25971	0.0227947
FAF1	-0.856335	5.19e-05	-0.720487	8.56e-15	-0.667177	8.56e-15	-1.36332	0.000694135	-0.578273	0.00128781	-0.500781	2.69e-06
FGF12	-0.915824	0.00037521	-1.46673	1.77e-11	-1.71088	1.77e-11	-1.50719	0.00773124	-0.407953	2.51e-05	-1.38282	0.00840879
GDAP1	-0.464778	0.000826777	-0.926176	6.51e-12	-1.43931	6.51e-12	-2.41958	0.000813364	-0.363131	0.0100329	-1.07536	5.79e-05
GLRX3	-0.508067	0.00106071	-0.532023	7.72e-16	-0.359842	7.72e-16	-1.02724	0.000765113	-0.382987	1.12e-05	-0.518433	1.41e-05
GM2A	-0.608808	0.000143893	-0.59947	1.77e-16	-0.462334	1.77e-16	-0.636853	0.00300271	-0.287702	0.00820272	-0.462122	0.00119212
GSK3B	-1.63016	0.000206003	-0.864633	2.12e-09	-0.800674	2.12e-09	-1.63973	0.00240706	-0.47215	0.000563611	-0.438367	0.00482577
GSTA4	-1.44718	0.000329385	-0.936647	5.63e-15	-0.473598	5.63e-15	-1.17422	0.00653489	-0.856039	0.0160024	-0.497153	0.00319164
IDI1	-1.11246	0.0012148	-0.628644	2.06e-06	-0.390462	2.06e-06	-0.868323	0.0468031	-0.647188	0.00035571	-0.370387	7.83e-06
IFIT3	-1.19893	0.000615224	-0.676306	3.69e-09	-1.40572	3.69e-09	-1.15851	0.01452	-0.889781	8.73e-09	-0.67896	0.0341892
IVD	-1.25567	1.04e-05	-0.589781	1.56e-16	-0.679428	1.56e-16	-1.0247	0.000430556	-0.285413	0.0244906	-0.606592	0.000510994
KIF3A	-1.61711	0.000635291	-0.54989	1.11e-06	-1.21957	1.11e-06	-2.65196	0.00256871	-0.311108	0.00154093	-0.597204	0.0333622
KLF3	-1.00033	3.35e-05	-0.603447	9.77e-12	-0.437711	9.77e-12	-0.98766	0.000556531	-0.508992	0.0454121	-0.650915	2.39e-05
KPNA5	-0.414122	0.0115201	-0.552269	2.69417e-14	-0.751631	0.00701376	-1.0641	0.0022329	-0.742196	0.00392116	-0.375486	0.036291
LANCL2	-1.13723	1.87e-05	-0.97304	2.84e-18	-0.53583	2.84e-18	-1.22205	0.0149282	-0.793004	5.29e-06	-0.491192	7.57e-05
LRPAP1	-0.793846	0.000666139	-0.58213	4.59e-10	-1.16682	4.59e-10	-1.9509	0.00651914	-0.928616	7.28e-05	-1.01143	0.000223433
MAP2	-0.931046	0.000201425	-0.725521	2.5e-07	-1.33888	2.5e-07	-2.64151	0.00132144	-0.501133	0.000567653	-0.872337	0.00525983
MAPK8	-1.03304	0.000159255	-0.614815	1.46225e-13	-1.16493	1.36e-22	-1.51814	0.000202715	-1.51814	0.000202715	-1.55281	6.68e-08
MKKS	-1.56049	0.000247517	-0.727987	1.57e-08	-1.17868	1.57e-08	-1.59334	0.00964329	-0.468338	0.0237534	-0.571976	0.00739002
MPP5	-0.724593	0.000697884	-0.601882	2.86e-06	-0.338882	2.86e-06	-1.84554	0.00672328	-0.335063	0.0047003	-0.387722	0.00465644
MRPS15	-1.3915	3.52e-06	-1.15971	1.32e-19	-0.617529	1.32e-19	-2.23202	0.00562869	-1.1746	5.53e-12	-0.522207	3.75e-05
MTCH2	-1.44737	7.55e-06	-0.779228	1.45e-09	-0.92605	1.45e-09	-2.63701	0.000318464	-0.784338	0.000108325	-0.685885	0.00349055
MXRA7	-1.47319	4.38e-05	-0.732701	1.89e-10	-0.804304	1.89e-10	-1.90439	0.00111095	-0.373466	5.93e-05	-0.582015	0.00187411
NDUFA10	-1.23677	0.000186918	-1.21958	1.54e-14	-0.455998	1.54e-14	-1.47453	0.000150636	-0.733936	0.000350272	-0.295543	0.00306439
NDUFC1	-1.55326	0.00027213	-0.6269	8.25e-12	-0.321973	8.25e-12	-0.766772	0.0372395	-0.318133	0.0350523	-0.793944	6.63e-07
NDUFS1	-1.4653	0.000128654	-1.26492	4.68e-14	-0.475943	4.68e-14	-1.58273	0.00765376	-0.806937	0.00351547	-0.406495	0.0462797
NLK	-1.58539	2.44e-06	-0.922038	1.77e-12	-1.07106	1.77e-12	-1.45128	0.00504794	-0.300181	0.0154895	-0.433224	0.00424801
NTRK3	-0.89201	0.000157927	-0.841867	1.65e-17	-0.373243	1.65e-17	-0.95443	0.00179995	-0.409193	0.0291181	-0.293465	0.00626859
PAFAH1B2	-0.9335	0.000124463	-0.626816	3.41e-13	-0.614359	3.41e-13	-2.13076	0.012841	-0.626406	4.24e-08	-0.729865	4.56e-12
PGK1	-1.86821	0.00244204	-0.732932	4.1e-08	-1.00213	4.1e-08	-2.5109	8.2e-05	-0.522018	0.000279078	-0.538738	0.0123387
PIGN	-0.972346	1.16e-05	-0.536449	5.79e-14	-0.396174	5.79e-14	-1.12524	0.0206041	-0.527119	6.02e-06	-0.438974	0.00465888
POP4	-1.11801	0.000174711	-0.660559	6.7e-09	-0.452843	6.7e-09	-0.729807	0.0369873	-0.624957	0.000212341	-0.385476	0.0116686
PPFIA2	-1.84299	1.08e-06	-1.11882	1.71e-13	-1.96744	1.71e-13	-2.81228	3.68e-06	-0.341918	0.00335295	-1.03866	1.11e-05
PPP2CA	-2.10043	0.000325589	-1.08653	1.68e-09	-0.860817	1.68e-09	-2.17091	4.46e-05	-0.623893	0.00920358	-0.6654	0.00316292
PSMA5	-1.36513	4.81e-05	-1.04755	8.06e-21	-1.58547	8.06e-21	-1.87697	0.0015345	-0.494739	9.56e-05	-1.21668	0.00806241
RAD23B	-1.14421	0.00123689	-0.526176	4.33e-08	-1.10871	4.33e-08	-1.48415	8.55e-05	-0.46956	0.0178819	-0.611754	0.000172396
RAP1GDS1	-1.24319	0.00373116	-1.14298	1.5e-09	-0.653242	1.5e-09	-1.67829	0.0404402	-0.632017	0.00560588	-0.434869	0.0208826
RAP2A	-1.32679	4.29e-05	-0.847203	3.09e-10	-0.850606	3.09e-10	-1.53458	0.00653345	-0.298641	0.0135292	-0.413199	1.56e-06
RBM8A	-0.723836	0.000194662	-0.659167	9.99e-14	-0.540441	9.99e-14	-1.54457	0.00223035	-0.316528	0.0165588	-0.32892	0.000758594
RHEB	-0.952334	7.07e-06	-0.666234	1.54e-11	-0.362714	1.54e-11	-1.17463	0.00138835	-0.317665	0.00750097	-0.300179	0.00244332
RNF7	-1.13618	0.000293223	-0.669636	6.51e-11	-0.353012	6.51e-11	-1.44634	0.00184366	-0.698545	0.00126185	-0.309236	0.0153628
SDHC	0.000563161	-0.902525	-0.659663	1.91e-10	-0.713186	1.44e-16	-1.32593	0.00308489	-0.511124	2.82e-05	-0.510357	1.18259e-05
SEMA5A	-1.03956	4.62e-05	-0.535731	4.18e-10	-0.486637	4.18e-10	-1.71923	2.38e-05	-0.481733	0.00215636	-0.466402	0.0441355
SF3A1	-1.17737	7.56e-06	-0.338037	9.37e-09	-0.718314	9.37e-09	-1.45051	3.69e-05	-0.363312	0.0480455	-0.276608	0.0134051
SNCA	0.00234108	-1.82507	-1.51055	3.81911e-14	-1.92855	4.21776e-14	-2.02246	0.0104204	-0.874035	5.05e-08	-0.949963	3.10249e-05
SRPK2	-2.1389	2.37e-05	-0.742155	1.32e-11	-0.926679	1.32e-11	-1.71814	0.00117866	-0.40475	0.00350331	-0.430369	0.00229949
SRPRB	-1.20395	0.000401851	-0.870512	4.5e-11	-0.473753	4.5e-11	-1.76986	0.00775339	-0.550374	0.0318442	-0.385126	0.0194047
SRRD	-1.05386	2.38e-05	-0.815027	1.35e-20	-0.489639	1.35e-20	-1.24947	0.00827362	-0.495305	0.000301264	-0.390831	0.000172706
STK19	-0.58367	0.000418417	-0.721478	2e-21	-0.498203	2e-21	-0.685467	0.0028003	-0.38986	0.0385773	-0.298109	0.0001489
SUB1	-1.44334	2.51e-05	-1.31548	1.54e-15	-0.675957	1.54e-15	-1.79941	0.0022329	-0.742196	0.00392116	-0.375486	0.036291
TFG	-0.865848	1.23e-05	-0.51421	2.19e-15	-0.539329	2.19e-15	-1.03878	0.000426567	-0.325302	0.000343631	-0.271917	0.000334344
TGFBRAP1	-0.686513	0.000205616	-0.65713	9.41e-18	-0.635314	9.41e-18	-0.639934	0.0348251	-0.47724	1.6e-05	-0.369661	6.56e-05
TIMM10B	-0.861001	0.000114493	-1.28788	6.9e-21	-0.861421	6.9e-21	-1.50519	0.011095	-0.892357	6.48e-07	-0.423654	0.0296738
TIMM8B	-1.44334	2.51e-05	-1.31548	1.54e-15	-0.675957	1.54e-15	-1.79941	0.0022329	-0.742196	0.00392116	-0.375486	0.036291
TRIP12	-0.980625	1.71e-05	-0.602698	8.25e-12	-0.586673	8.25e-12	-2.03575	0.0001	-0.531936	0.0137234	-0.415913	0.000785252
TSPAN3	-1.54306	0.000725321	-0.804764	6.29e-07	-0.39214	6.29e-07	-1.31551	0.00087713	-0.473125	0.00318697	-0.408061	0.00413897
UBE2V2	-1.01117	0.00331637	-1.17141	8.95e-11	-0.912925	8.95e-11	-1.97176	0.00534086	-0.892894	0.0160024	-0.780857	0.00673912
UQCR10	-1.44364	0.000370253	-0.640294	3.12e-10	-0.292125	3.12e-10	-1.56238	0.00393006	-0.656223	5.58e-13	-0.479019	0.00098791
USP9X	-1.4094	0.000521194	-0.76226	3.56e-17	-0.900442	3.56e-17	-2.50906	2.73e-05	-0.712905	0.0325989	-0.314531	0.0250892
VAPA	-1.1284	0.000514599	-0.502503	7.38e-08	-0.877315	7.38e-08	-1.47887	0.000187319	-0.290461	0.000181661	-0.337831	0.000847865
VAPB	-1.13398	0.00077587	-0.832779	2.38e-20	-0.859716	2.38e-20	-2.46062	0.00462662	-0.453681	0.0245591	-0.678724	0.000992715
VTI1B	-0.872754	0.00181972	-0.407523	1.41e-07	-0.731696	1.41e-07	-1.16836	0.0226894	-0.448974	0.0498137	-0.284347	0.0247967
WDR13	-0.642348	0.0105886	-0.544684	6.44e-09	-0.968977	6.44e-09	-1.00642	0.0223232	-0.523948	0.000162858	-0.584152	3.37e-06
WDR61	-1.29859	0.000295881	-1.06378	8.54e-20	-0.525097	8.54e-20	-0.99073	0.00104331	-0.671885	0.00367052	-0.39294	0.000372074
WWOX	-0.737389	3.24e-05	-0.352699	8.44e-09	-0.281817	8.44e-09	-0.50247	0.0238262	-0.30923	0.00440874	-0.273472	0.00159485
YY1	-1.31835	0.000563161	-0.376852	6.4e-08	-0.270355	6.4e-08	-1.47818	0.00317571	-0.343374	0.000700482	0.274167	0.0366755
