# Supplementary material for: Integrated Analysis and Identification of Novel Biomarkers in Parkinson’s Disease
Source: Front Aging Neurosci. 2018 Jun 18;10:178. doi: 10.3389/fnagi.2018.00178 (PMC6016006; doi:10.3389/fnagi.2018.00178)
Supplement: Supplementary file 3 [file Table_3.XLSX]

## Sheet: 工作表1
Table S3. Detail of each meta-DE mRNA
Gene	Gene Name	Genomic Location	Expression
ADCYAP1R1	ADCYAP Receptor Type I	7p14.3	down-regulated
AGPAT4	1-Acylglycerol-3-Phosphate O-Acyltransferase 4	6q26	down-regulated
AK5	Adenylate Kinase 5	1p31.1	down-regulated
AKAP12	A-Kinase Anchoring Protein 12	6q25.1	down-regulated
ANKH	ANKH Inorganic Pyrophosphate Transport Regulator	5p15.2	down-regulated
APOOL	Apolipoprotein O Like	Xq21.1	down-regulated
ATG7	Autophagy Related 7	3p25.3	down-regulated
ATP1B3	ATPase Na+/K+ Transporting Subunit Beta 3	3q23	down-regulated
ATP6V1D	ATPase H+ Transporting V1 Subunit D	14q23.3	down-regulated
ATP8A2	ATPase Phospholipid Transporting 8A2	13q12.13	down-regulated
ATPIF1	ATPase Inhibitory Factor 1	1p35.3	down-regulated
BCAT1	Branched Chain Amino Acid Transaminase 1	12p12.1	down-regulated
CADPS	Calcium Dependent Secretion Activator	3p14.2	down-regulated
CARS	Cysteinyl-TRNA Synthetase	11p15.4	down-regulated
MTCH2	Mitochondrial Carrier 2	11p11.2	down-regulated
CLK3	CDC Like Kinase 3	15q24.1	down-regulated
COPS4	COP9 Signalosome Subunit 4	4q21.22	down-regulated
COPS8	COP9 Signalosome Subunit 8	2q37.3	down-regulated
COQ3	Coenzyme Q3, Methyltransferase	6q16.2	down-regulated
COX4I1	Cytochrome C Oxidase Subunit 4I1	16q24.1	down-regulated
COX5A	Cytochrome C Oxidase Subunit 5A	15q24.2	down-regulated
COX7B	Cytochrome C Oxidase Subunit 7B	Xq21.1	down-regulated
CRBN	Cereblon	3p26.2	down-regulated
DAP3	Death Associated Protein 3	1q22	down-regulated
DCLK1	Doublecortin Like Kinase 1	13q13.3	down-regulated
DLD	Dihydrolipoamide Dehydrogenase	7q31.1	down-regulated
DNM1L	Dynamin 1 Like	12p11.21	down-regulated
ELAVL2	ELAV Like RNA Binding Protein 2	9p21.3	down-regulated
FAF1	Fas Associated Factor 1	1p32.3	down-regulated
FGF12	Fibroblast Growth Factor 12	3q29	down-regulated
GDAP1	Ganglioside Induced Differentiation Associated Protein 1	8q21.11	down-regulated
GLRX3	Glutaredoxin 3	10q26.3	down-regulated
GM2A	GM2 Ganglioside Activator	5q33.1	down-regulated
GSK3B	Glycogen Synthase Kinase 3 Beta	3q13.33	down-regulated
GSTA4	Glutathione S-Transferase Alpha 4	6p12.2	down-regulated
IDI1	Isopentenyl-Diphosphate Delta Isomerase 1	10p15.3	down-regulated
IFIT3	Interferon Induced Protein With Tetratricopeptide Repeats 3	10q23.31	down-regulated
IVD	Isovaleryl-CoA Dehydrogenase	15q15.1	down-regulated
KIF3A	Kinesin Family Member 3A	5q31.1	down-regulated
KLF3	Kruppel Like Factor 3	4p14	down-regulated
KPNA5	Karyopherin Subunit Alpha 5	6q22.1	down-regulated
LANCL2	LanC Like 2	7p11.2	down-regulated
LRPAP1	LDL Receptor Related Protein Associated Protein 1	4p16.3	down-regulated
MAP2	Microtubule Associated Protein 2	2q34	down-regulated
MAPK8	Mitogen-Activated Protein Kinase 8	10q11.22	down-regulated
MKKS	McKusick-Kaufman Syndrome	20p12.2	down-regulated
MPP5	Membrane Palmitoylated Protein 5	14q23.3	down-regulated
MRPS15	Mitochondrial Ribosomal Protein S15	1p34.3	down-regulated
MTCH2	Mitochondrial Carrier 2	11p11.2	down-regulated
MXRA7	Matrix Remodeling Associated 7	17q25.1	down-regulated
NDUFA10	NADH:Ubiquinone Oxidoreductase Subunit A10	2q37.3	down-regulated
NDUFC1	NADH:Ubiquinone Oxidoreductase Subunit C1	4q31.1	down-regulated
NDUFS1	NADH: Ubiquinone Oxidoreductase Core Subunit S1	2q33.3	down-regulated
NLK	Nemo Like Kinase	17q11.2	down-regulated
NTRK3	Neurotrophic Receptor Tyrosine Kinase 3	15q25.3	down-regulated
PAFAH1B2	Platelet Activating Factor Acetylhydrolase 1b Catalytic Subunit 2	11q23.3	down-regulated
PGK1	Phosphoglycerate Kinase 1	Xq21.1	down-regulated
PIGN	Phosphatidylinositol Glycan Anchor Biosynthesis Class N	18q21.33	down-regulated
POP4	POP4 Homolog, Ribonuclease P/MRP Subunit	19q12	down-regulated
PPFIA2	PTPRF Interacting Protein Alpha 2	12q21.31	down-regulated
PPP2CA	Protein Phosphatase 2 Catalytic Subunit Alpha	5q31.1	down-regulated
PSMA5	Proteasome Subunit Alpha 5	1p13.3	down-regulated
RAD23B	RAD23 Homolog B, Nucleotide Excision Repair Protein	9q31.2	down-regulated
RAP1GDS1	Rap1 GTPase-GDP Dissociation Stimulator 1	4q23	down-regulated
RAP2A	RAP2A, Member Of RAS Oncogene Family	13q32.1	down-regulated
RBM8A	RNA Binding Motif Protein 8A	1q21.1	down-regulated
RHEB	Ras Homolog, MTORC1 Binding	7q36.1	down-regulated
RNF7	Ring Finger Protein 7	3q23	down-regulated
SDHC	Succinate Dehydrogenase Complex Subunit C	1q23.3	down-regulated
SEMA5A	Semaphorin 5A	5p15.31	down-regulated
SF3A1	Splicing Factor 3a Subunit 1	22q12.2	down-regulated
SNCA	Synuclein Alpha	4q22.1	down-regulated
SRPK2	SRSF Protein Kinase 2	7q22.3	down-regulated
SRPRB	SRP Receptor Beta Subunit	3q22.1	down-regulated
SRRD	SRR1 Domain Containing	22q12.1	down-regulated
STK19	Serine/Threonine Kinase 19	6p21.33	down-regulated
SUB1	SUB1 Homolog, Transcriptional Regulator	5p13.3	down-regulated
TFG	TRK-Fused Gene	3q12.2	down-regulated
TGFBRAP1	Transforming Growth Factor Beta Receptor Associated Protein 1	2q12.2	down-regulated
TIMM10B	Translocase Of Inner Mitochondrial Membrane 10B	11p15.4	down-regulated
TIMM8B	Translocase Of Inner Mitochondrial Membrane 8 Homolog B	11q23.1	down-regulated
TRIP12	Thyroid Hormone Receptor Interactor 12	2q36.3	down-regulated
TSPAN3	Tetraspanin 3	15q24.3	down-regulated
UBE2V2	Ubiquitin Conjugating Enzyme E2 V2	8q11.21	down-regulated
UQCR10	Ubiquinol-Cytochrome C Reductase, Complex III Subunit X	22q12.2	down-regulated
SUB1	SUB1 Homolog, Transcriptional Regulator	5p13.3	down-regulated
USP9X	Ubiquitin Specific Peptidase 9, X-Linked	Xp11.4	down-regulated
VAPA	VAMP Associated Protein A	18p11.22	down-regulated
VAPB	VAMP Associated Protein B And C	20q13.32	down-regulated
VTI1B	Vesicle Transport Through Interaction With T-SNAREs 1B	14q24.1	down-regulated
WDR13	WD Repeat Domain 13	Xp11.23	down-regulated
WDR61	WD Repeat Domain 61	15q25.1	down-regulated
WWOX	WW Domain Containing Oxidoreductase	16q23.1	down-regulated
YY1	YY1 Transcription Factor	14q32.2	down-regulated
