# Supplementary material for: Integrated Analysis and Identification of Novel Biomarkers in Parkinson’s Disease
Source: Front Aging Neurosci. 2018 Jun 18;10:178. doi: 10.3389/fnagi.2018.00178 (PMC6016006; doi:10.3389/fnagi.2018.00178)
Supplement: Supplementary file 4 [file Table_4.XLSX]

## Sheet: miR-199b-3p
Table S4-1 Consensus target genes of miR-199b-3p were summarized by 3 different target prediction algorithms
DIANA	TargetScan	MiRDB	Overlap
DIO2	KLHL3	ETNK1	KATNBL1
ADAMTSL3	SERPINE2	CELSR2	ATRX
ZHX1	TMSB4X	ADAMTSL3	NUFIP2
KTN1	PAWR	KLHL3	CITED2
CELSR2	NLK	ACVR2A	C2orf49
CDK17	QKI	LRP2	COL4A5
ITGB8	VAMP3	BCAR3	SMARCC2
RFX3	GNA12	SERPINE2	YWHAG
SH3GLB1	PAK4	NOVA1	MFSD6
RNF141	DEPDC1B	MAP3K4	NFIA
ACVR2B	BCAR3	FAM110C	DDIT4
IFFO2	NOVA1	KIAA0319L	MDGA2
ADAMTS3	CDK7	RB1	ITGA3
MAP3K4	PON2	ZHX1	LPAR4
KATNBL1	FAM199X	KDM5A	PTPRZ1
CEP85L	CYB5R4	PSD2	SERPINE2
ZNF217	CD2AP	LIN28B	TXLNG
DTNA	CISD2	LLGL2	MAP3K5
NACC1	MCFD2	ITGA3	PLCB1
ACVR2A	DIRC2	CHMP5	ENOX2
AC006455.1	CD151	TUBGCP3	G3BP2
CLASP2	MAP3K4	FAM60A	RNF216
G3BP2	PIGB	NLK	PHF6
KLHL3	CELSR2	CD2AP	CHMP5
KDM6A	CFL2	NID2	DCBLD2
TGIF2	SCD	UTP20	RAPH1
PLAG1	FGF7	PAK4	MAP3K2
DCBLD2	C9orf40	C9orf40	MBNL1
SNN	LPAR4	KDM6A	YWHAE
HNF1B	CXCL11	CDK7	EMC1
MEIS2	KIAA0319L	C2orf49	LCOR
COL12A1	ITPK1	KATNBL1	CFL2
NOVA1	FAM60A	CDK17	SEMA3A
C1orf21	GREM1	PPP2R2A	FOS
RP11-664D7.4	RNGTT	APLP2	ABCA1
ITGA1	ADAMTSL3	MCFD2	RFX3
FAM60A	ARL15	CDNF	CBLL1
BCAR3	UBE2W	PRPF40A	MEIS2
FXR1	ITGB8	CXADR	ACOX1
PVRL2	LLGL2	PPP2R5E	EML4
CD2AP	ADRBK2	G3BP2	DUSP5
C11orf72	PHYHIPL	FUBP1	PIK3CB
IKZF4	G3BP2	NEDD4	CEP85L
ZBTB18	KTN1	SLC24A2	EPG5
NID2	TFAM	RASEF	SH3GLB1
PIK3CB	ZHX1	SDC2	PPP2R2A
PAK4	CELF2	PDGFRA	PLEKHH1
PDE8B	CNEP1R1	SCD	MAPRE1
ERBB4	RPS6KA6	SUMO3	CDK17
HVCN1	RNF14	ITPK1	SDC2
C6orf62	PIK3CB	ARHGEF3	KDM5A
BBX	CDK17	ESRP1	ALX4
FLRT3	FUBP1	ATAD1	KDM6A
VLDLR	SAMD12	MAP3K5	ZBTB18
ITGA3	AK4	APLF	NID2
FGF7	CEP85L	ASTN1	AEBP2
CREBRF	MEDAG	EMC1	VAMP3
CITED2	FXR1	GGNBP2	CDK5R1
SLC24A2	ZBTB18	CYB5R4	KCMF1
AEBP2	CNIH2	PAWR	FUBP1
CABYR	PPP2R5E	NXPH1	CCDC85C
SAMD12	ADAMTS3	PIP5K1B	MAP3K4
DNAJA4	CSRP2	ATRX	FBXW11
SERPINE2	SNN	NUFIP2	FN1
DOLPP1	CNOT7	KTN1	ACVR2A
ETNK1	CBLB	RNGTT	LRRC1
NAA25	LCOR	MDGA2	ESRP1
MECP2	CHRM3	GORAB	MTOR
LANCL3	COPS2	PNRC1	GPBP1L1
NACC2	DPF3	VGLL2	BRWD3
MTOR	RORB	FAM199X	CBLB
EDEM3	PNRC1	DEPDC1B	ADRB1
MSI2	SOWAHC	GNPTAB	CREBRF
WFDC8	SEC16B	NFIA	LIN28B
RORB	CREBZF	DNHD1	SYPL1
SCD	COL4A5	RAPH1	SLC39A10
TAOK1	KLF13	TPPP	PAQR3
RNGTT	KDM6A	WDR7	PSD2
RHOT1	SDC2	ARL15	PAWR
ATP6V1A	PPP2R2A	ADAM10	VLDLR
LRP2	PLEKHA3	NLRP1	ELAVL2
VAMP3	SLC39A10	CBLB	TAB2
STIM2	GNPTAB	RAPGEF4	PAK4
PAWR	NID2	SEMA3A	SUMO3
PRKCE	PRKCE	COL12A1	CYB5R4
EML4	ESRP1	TACC2	C20orf194
EBF1	TMEM106B	KLF13	CELSR2
LCOR	GAN	SPIRE1	SCD
ABCA1	TMEM62	FAM115C	PDGFRA
FBXW11	RABGAP1	ANKRD44	CD2AP
LRRC1	CPEB4	MS4A7	MCFD2
IREB2	C1orf21	LRRC1	BEND7
DDHD1	ACVR2A	PTPN3	NOVA1
ADAM22	FOXQ1	AEBP2	C9orf40
PTPRF	STRIP2	COL4A5	KIAA0319L
ADAM10	RB1	CBLL1	ADAM10
C7orf60	CCDC85C	CISD2	ZHX1
MAP3K1	GCNT2	CCDC85C	ARL15
FAM110C	ALX4	FN1	DNMT3A
SLC7A11	TSPAN3	ATP6V1A	ITGA6
PVRL3	NFIA	NRBP2	CABLES1
MAPK8	KATNBL1	PTPRZ1	PTPRU
ZNF638	SLC24A2	SP1	NET1
ST6GAL2	TAB2	ATL1	KLF12
MAP3K5	CHAD	DNMT3A	NAA25
BRWD3	SEMA3A	NET1	TMED5
GOLGA4	APLP2	FOS	PPP2R5E
CYB5R4	PVRL3	PROSER1	FAM199X
CREBZF	YAP1	RFX3	CISD2
TFAM	RAPGEF4	WFDC8	PNRC1
ECHDC1	CXXC5	MFSD6	ITGB8
NSD1	ACOX1	TAOK1	ETNK1
FAM199X	SLC20A2	ZBTB18	BCAR3
BEND7	NET1	PTPRC	SLC24A2
C9orf72	SRR	C20orf194	GNA12
PIP5K1B	VLDLR	ITGA6	RFX7
ZFHX4	NEDD4	RPS6KA6	KDM3A
C8orf4	PTPRZ1	LPAR4	ADAMTSL3
ADRBK2	MTOR	LCOR	TAOK1
EBF2	CCDC88A	MAPRE1	KLHL3
KIF3A	LMO3	CD151	RAPGEF4
HSDL1	FOS	FXR1	KTN1
ERO1L	IL13RA1	PLCB1	TMEM62
PPP2R2A	PDE8A	MPP7	WAPAL
SLC30A1	LRRC1	YWHAE	COL12A1
TNPO1	ERBB4	EPG5	FXR1
ZNF773	PPP4R2	SMARCC2	FAM60A
MDGA2	DDIT4	EPB41L5	RNGTT
LPA	NACC2	SLC25A46	WDR47
FOXQ1	PTPN3	C21orf91
MFSD6	CTNNA2	SMIM8
C9orf40	KDM3A	GPBP1L1
TRIM24	LIN28B	KIDINS220
SLC20A2	HACE1	GPM6A
KDM5A	SLC38A1	VPS33A
AFAP1	MPP7	PON2
UPRT	FLRT3	TMED5
COPS2	CITED2	HNF1B
GCNT2	TGIF2	WAPAL
CBLL1	DDHD1	DCBLD2
CNEP1R1	MARS2	CNIH2
SSFA2	ANKRD44	C9orf170
TENM1	NRIP1	RALGPS2
CPEB4	MEIS2	LAMP3
LPAR4	MAGT1	BEND7
CEP350	MAP3K5	FAM129A
DPF3	PDE7A	ITGB8
PRKCB	YWHAZ	ANKRD61
RUNX1	RAP2A	CETN3
SUMO3	EDEM3	KCMF1
CXCL11	PTAR1	FAM76B
RAPH1	ATAD1	PDE4B
TANC1	ADRB1	HYPK
MED12L	AEBP2	SLC39A10
C2orf49	MOGS	NAA25
DCAF17	CDK5R1	NTRK2
ARL15	FRY	KDM3A
ALX4	ZNF217	GLT8D2
SIK2	PDE4B	WDR47
COX7C	RBM47	MBNL1
ADRB1	ZHX2	MTOR
NOL4	RPAP3	SOWAHC
LEPROTL1	PSD2	RGS4
CHRM3	ARHGEF3	FGL2
SPRED1	TRA2B	ALX4
PAQR3	FAM133A	YWHAG
USP10	TUBGCP3	STARD9
GAN	DCBLD2	ENOX2
PNRC1	MBNL1	MAP3K1
SYT16	STIM2	GALNT7
C20orf194	WDR47	YWHAZ
GNA12	SLC33A1	CREBRF
ZFP36L2	ITGA3	TENM1
CSRP2	TXLNG	TAB2
TMSB4X	MDGA2	EML4
KIF5B	FAM49B	RP1
INO80D	CABLES1	FMN1
FOS	PTPRU	CHKA
KDM3A	CD44	PVRL2
HTRA3	SP1	VAMP3
PLEKHA3	YWHAE	ZCCHC17
CISD2	NUTF2	TEAD1
NFIA	PLAG1	SYNJ1
C3orf58	PDS5A	SLC16A12
KIDINS220	DNMT3A	PCDH7
UBE2W	IKZF4	ABHD4
CPEB3	WHAMM	DUSP5
WDR47	ST6GAL2	KCND2
ZNF710	ST8SIA4	SECISBP2L
FN1	IFFO2	DIMT1
KCTD16	NACC1	PPP1R9A
GALNT7	KCTD16	ATP6V1C2
TACC1	FBXO28	MEIS2
TET2	PHLPP2	ARG2
SCAI	LIN54	CHAD
CCDC88A	ADAM10	SORL1
ZEB1	CHSY3	RNF216
AKT3	SLITRK6	ELAVL2
RARB	FAM180A	CAPRIN1
YAP1	STK11	FCGR3A
QKI	ZBTB43	LONRF3
INTU	ANKRD17	ADD3
ABHD17C	IPPK	RRM2B
AK4	SMOC1	CNOT7
PLCB1	C20orf194	SRR
ARG2	C9orf72	IL1RL1
SMARCA1	TMEM170A	ECM2
HIPK3	RUNX1	MVB12B
KCMF1	PDE7B	ADRB1
FILIP1	CAD	CLDN8
KLLN	DLL4	FCGR3B
CABLES1	DTNA	CCSAP
C22orf42	BEND7	CA5B
ANGPT1	MDGA2	VLDLR
BAZ2B	ENOX2	UBQLN1
PLEKHH1	ITGA1	EFCAB14
APPBP2	TMEM184C	TMEM62
NINL	PCGF5	PTPRU
IL1RL1	TANC1	ABCA1
DCLK1	FGF16	CABLES1
SYNJ1	DUSP5	SH3GLB1
PDS5B	ARID4B	ERO1L
FAM19A4	EXOC6B	ANK2
USP45	UCK2	TMEM218
MYO5B	PPM1B	KIAA0907
ATP1A2	UXS1	ASAP2
SLC33A1	SUMO3	ACOX1
PSMA6	CALU	SYPL1
CETN3	MED12L	BRWD3
EFCAB14	CALD1	DPAGT1
TRMT61B	HHIPL1	PIK3CB
OGFRL1	PAQR3	NF1
SYT14	GOLGA4	ZNF614
GABRA1	TACC2	SLC39A9
MAP3K2	WNT9A	SLC5A7
GOLGA8F	TAOK1	HRNR
KIAA0391	MAPK8	CYP1B1
SPIRE1	AC073610.5	ZC3H14
FAT3	CMIP	LOC101929844
TBX3	IQGAP2	PCDHB12
PPARGC1B	AREL1	HECTD2
MKL2	ACER2	PLEKHH1
ACVR1C	PLEKHH1	UCK2
ITSN2	PHF6	HNMT
CXXC5	PDGFRA	CDC42BPB
SIX4	CHP1	RFX7
DNMT3A	TNIK	CCSER1
WDR64	ITGA8	KCTD7
KCNH2	CCDC144A	CITED2
TMEM161B	CBLL1	CFL2
HGF	PALD1	RHOT1
TSPAN3	GPBP1L1	UBXN2B
ENOX2	CELF1	HGF
AP3B1	PXN	KIAA0141
ARID4B	C2orf49	FBXW11
PTCD2	YWHAG	GPR160
OSBPL10	ACVR1C	KCNH2
YWHAG	PLCB1	TRMT61B
CFL2	ATF7IP	GNA12
ZBTB25	DLX2	GRHL1
SBNO1	FN1	SLC44A5
ELMOD1	ABCA1	PHF6
GCSH	ZKSCAN1	KLF12
CLDN8	WAPAL	CYP24A1
MEF2A	ZEB1	CDK5R1
SEMA3A	STC2	MAP3K2
ZMYM2	HIPK3	ATP1B4
CBLB	MFSD6	CCDC88C
FUBP1	EGR1	ADAM22
ANO5	ITGA6	C10orf2
USP25	MMP24	TXLNG
MBNL1	AP3B1	CEP85L
ATXN1	SECISBP2L	KAZN
GJE1	BRWD3	PRKCB
RASEF	MVB12B	BAG4
SORCS3	MYO10	FAM46D
SEC62	ABHD4	CALCRL
LUC7L3	SMARCC2	PRC1
DDI2	RFX3	KIAA1244
CHMP5	PTPRF	SEC16B
GFOD1	FRMD4B	FKBP14
PSD2	LEPROTL1	CDC14A
GPNMB	CRIM1	CTNNA2
RNF139	HIC2	NAP1L1
SLC38A1	ADARB1	UNC45A
CMIP	RCOR1	DDIT4
TMEM106B	LONRF3	PAQR3
NXPH1	UBE2H
DSCC1	KDM5A
PROSER1	GGNBP2
SYPL1	KDM4B
UBQLN1	COL19A1
TMEM87A	RNF216
CDC14A	FUT9
ATP1B2	MYO5B
PDGFRA	ELAVL2
ESYT1	GOLIM4
NFAT5	SGK3
NABP1	SP6
UBN2	NRF1
MOGS	PCDH17
ATRX	TMEM110
UNC13C	TBC1D4
KCTD19	ITPKC
IL13RA1	CDC42SE1
GRIN2A	PHPT1
AFF4	OXSR1
HAT1	NDE1
TFEC	ZNF703
PIGA	FBXW11
LONP2	IREB2
PCDHB12	TEAD1
PTPRU	RREB1
MAPRE1	DIO2
NCOA4	TACC1
FAM76B	PTPRG
RORA	ADD3
UQCRB	UNKL
PTPRZ1	ZNF740
ZNF654	C6orf62
CHL1	TSPAN14
FAM53B	PGRMC2
TMEM185B	EHD3
RNF216	DCP2
THAP9	C8orf44-SGK3
SPRYD7	ARHGAP20
MYSM1	TULP4
REL	SLC7A1
CDC42SE1	KLF12
YWHAE	LOX
SLC4A5	NAA25
CHD3	EPAS1
FZD3	RABEP1
RP11-1220K2.2	ZNF710
ZNF207	LMAN2
SRPK1	DAZAP1
GOLGA6L4	ARHGEF2
MS4A7	CSNK1A1
TXLNG	ETNK1
PLXNA2	EBF1
ACBD5	PLCE1
BMP2K	SCAI
LRP5	EPG5
ZC3H6	ARHGEF12
DIMT1	TIA1
CALCRL	PPAP2B
REV3L	TLE2
HECTD2	ANKRD52
EBF3	MAP3K2
PTCH1	ASTN1
BDP1	GREB1L
TMEM62	TMEM200B
ELAVL2	EML4
CELF2	ASB14
DCP2	PPP1R9A
RABGAP1	B3GAT2
NET1	CAV2
ZHX2	THRB
UXS1	ATXN7L1
SRA1	KPNA6
AKIRIN1	CREBRF
MBTD1	LZTS3
ALG9	GFPT2
DEFB134	TRIM71
KHDRBS2	SCUBE3
PPP2R5E	TWIST1
PTPRG	ZBTB10
MCMDC2	SLC23A2
SDC2	USP37
PLOD2	CC2D1B
RALGPS2	FAM53B
ADAM18	TMEM87A
TBC1D12	SH3GLB1
KDM3B	ZBTB4
NHLRC2	PURA
SLC39A10	RP1-170O19.20
PLGLB1	RP11-644F5.10
GOLGA8B	BBX
ZNF81	DSTYK
SERF2	TPPP
LIN28B	THRA
FBN2	NUP155
EMCN	ACVR2B
ARMC8	COL12A1
DSG4	HOXA9
PHKA1	CHMP5
LZTS3	CECR2
FBXL5	SLC7A11
KIAA0141	PURG
SUB1	ATRX
KMT2E	GNAS
ITGA8	KAL1
SOX6	NR6A1
YLPM1	PEX13
RNF111	FAT3
MARCH1	TAB3
SREK1	TMED5
ROBO2	MON2
DDIT4	RUNDC1
EED	HNMT
FLVCR1	TMEM33
EIF4E	ZBTB20
ELF2	NCOA1
CACNA2D1	NAV3
FNBP1L	MMP16
PDE7A	POU2F1
DNAJC10	ABL2
AGFG1	FGF2
AL645730.2	INO80D
AVPI1	KLF7
PHACTR2	ARMC8
TSGA10	PLXDC2
PTPRB	FIGN
MAN1A2	C10orf53
ESRP1	FOXP1
CYP24A1	IGF1
CDK5R1	CA5B
GLTSCR1	SBNO1
RBM6	RFX7
FMN2	MAPRE1
SEMA3E	ATF6
KCNS2	SETD6
CBL	RORA
SH3YL1	SOX5
DGKI	SYPL1
ALG5	ANKRD13C
TIA1	STX11
IL20RB	MECP2
PRC1	MLLT6
TRIM4	KCMF1
ENY2	NUFIP2
UBE2D1	REPS2
ATAD2B	UBE2R2
DIRC2	KMT2A
NDC80	CERS1
NUS1	SLC30A1
PCDH7	SUZ12
ZBTB21	PRDM16
SRP19	BAZ2A
GRM5	USP9X
SETD5	MSH6
CHKA	PPARGC1B
MOB4	SESN3
MGAT4A	ATAD2B
NDUFB7	VANGL1
KIAA0319L	TRIM13
SNAP91	MEF2C
GSPT1	MMAB
PAPPA2	VGLL4
GFPT2	EMC1
RNF125	SH3PXD2A
MARS2	MFN1
TMPRSS4	DDR2
AP1G1	SIK2
PPARG	FGL2
SLC22A15	SOCS7
BCL2L14	NAP1L1
LRRTM2	UBE2J1
TTC14	NDUFB9
USH2A	WNK1
TUBGCP5	SLC45A4
EMC1	RAPH1
CWH43	DDI2
STON1	NOL7
PHF6	CDC42EP3
NDUFS1	ATP1B4
ASCL1	NRD1
HIST1H4I	BTN3A2
PEX5L	F9
PROKR2
ATP1B1
ADO
REPS2
WAPAL
RHOBTB1
ZBTB8B
BAG4
JAGN1
SLC8A3
TBL1XR1
NDST3
TULP4
IKBKB
CHRNA1
PGAP2
VANGL1
TMED5
ARHGAP21
GOLGA8G
SSX2IP
MAB21L3
NFIB
KYNU
NEMF
CPEB2
ZNF24
CCDC85C
KIF2A
TSC22D2
MAP3K9
ABI1
NRG1
PHLPP2
ANKRD13C
PARD3B
STAU1
POU2F1
EPG5
ARID1A
STX16
MTHFD2L
RFX7
COL4A5
RAP2B
RC3H2
GOLGA8A
MARC1
DMD
GPR37
RIN2
ROCK1
DCAF4L1
RP1
HOXA9
BZW1
RAPGEF4
EIF1AX
IQGAP2
PHYHIPL
AKAP6
ZNF532
FAM217B
TNIK
C4orf45
RAB3C
WNK1
MCFD2
HHIP
MKRN1
TIMMDC1
ELN
SLC25A46
SYNCRIP
COG5
IPCEF1
ASAP2
XKR9
RABGGTB
DENND4C
DMGDH
CYLD
IKZF2
ATXN7L1
NECAB1
PAFAH1B1
GOLGB1
NEUROD1
ID4
DUSP5
THAP2
PPP4C
DLG3
TMEM107
FNDC3A
POLR3G
ABI3BP
RNF14
EYA1
CPZ
FAM222A
ANKRD17
PRKX
ZCCHC17
SORL1
KLF12
CDYL
CTC-554D6.1
SSX3
CTAGE15
ZNF148
ANKRD52
CTAGE6
XPO7
GLCCI1
NLN
PTPRJ
GSK3B
TCFL5
CHST11
FAM126B
RGS17
CCND3
SOS2
UBR3
NRIP1
GPR78
SGMS2
RIMKLB
DSEL
PPP3R1
CCBE1
CALD1
TES
KBTBD8
SGK3
VPS33A
MAGI1
DYNAP
TRIML2
ITGA6
GPBP1L1
CCNY
TAB2
EVPLL
YES1
MYEF2
FAXC
ACOX1
UNC45A
DDAH1
SMARCC2
MUC19
LRRC4C
FIGN
FAM160B1
NUFIP2
LGMN
RP11-219A15.1
LRRC9
C8orf46
LSAMP
SEL1L
USP47
TIFA
GLT8D2
MMGT1
CCDC85A
ATP5F1
DHX8
SLAIN2
NRK
ATP2B1
PPP1R12A
PCOLCE2
MAML3
XKR4
GRID2
SKIDA1
SYTL2
TFCP2L1
TEX2
NXNL2
ZBTB4
BTAF1
SSBP2
AC027307.3
CAMK4
BTBD7
PLIN1
PALD1
CTCF
SLC16A12
SCG2
SLCO5A1
MAP3K13
THAP1
TSPAN12
SSX1
ZNF451
CEP55
NR5A2
PRMT10

## Sheet: miR-126-5p
Table S4-2 Consensus target genes of miR-126-5p were summarized by 3 different target prediction algorithms
DIANA	TargetScan	MiRDB	Overlap
RFX4	CNOT7	GRIK2	C15orf27
SKOR1	ORC4	SLC41A2	LCORL
ESRRG	SULT6B1	PDE7B	MMS22L
MDM4	HSPB8	STEAP2	KIAA1033
TMEM200C	NAT1	MYEF2	PRAMEF13
MAP3K2	SNRPN	C5orf47	VGLL3
HOXA13	VWC2	RFX4	ST8SIA4
GRIK2	NCOA7	CASK	FPGT
INPP5D	METTL17	BRWD3	MMP16
A2ML1	HOXB6	TBC1D15	ARL13B
EGFR	SLC35E3	DENND1B	SAMSN1
AL353698.1	NBEAL1	TRIM8	FAXC
HSPB8	TBCA	PI15	ERBB2IP
HIST1H2BN	RP11-67H2.1	MMP16	RGS4
TRPS1	BTC	HSPB8	GRIK2
S1PR3	MACC1	GPBP1	POF1B
TRIM8	RP11-849H4.2	EIF4A2	MAPK10
ARL11	TRIM8	ZDHHC15	NUDT12
FAM168A	DBNDD2	TRPS1	DAPP1
REV3L	WFDC13	DIRC2	L2HGDH
CASK	HSD11B1	INPP5D	UBE2W
DENND1B	TMEM182	FAM168A	IDS
SUGP1	FAM183B	RABL3	GPBP1L1
GNE	PLSCR4	CNOT4	DCX
FGF7	COMMD2	CCP110	HOXB5
ZBTB7B	SNURF	SAMSN1	LDLRAD2
NCR3LG1	C5orf47	MAP3K7	TNKS2
PREX2	CCDC53	S1PR3	TMED7
GUCY1A2	PRTG	TMEM56	PI15
NAT1	XRN1	PLCB1	TNFAIP8L3
NDUFS1	IAH1	ERGIC2	DNAJB4
UBN2	CCL28	PPFIA2	FAM120A
MFAP4	EREG	HOXB5	NF1
GABRB2	CCDC179	ENOX2	IMPAD1
CPED1	CASP3	FAM198B	TCFL5
CR769776.1	IDS	PROCR	MGP
BZW1	MDH1	EYA4	NFAT5
SOX5	ACN9	C21orf91	FAM199X
BAI3	TNFAIP8L3	PWWP2A	SNCA
FXN	SAMSN1	CDC14B	SPATS2L
AP3B1	TMEM70	EFCAB11	ARSK
SH3BGRL2	CALCB	RORA	TRHDE
NAF1	ZMYM6	KLHL32	PTPN4
ZNF738	HTR1F	HOXB6	VEGFA
KIAA1456	AKAP4	KL	ZBTB41
EGFL6	VPREB3	TRAF6	AHCTF1
NFYA	POLR2K	STK17B	C2orf69
TSC22D4	FZD3	EREG	GRIN2A
ZNF33A	METTL10	MACC1	SULT6B1
MACC1	KLF17	DYRK2	E2F7
GABRA4	A2ML1	JPH1	PANK3
PLCB1	AC124890.1	ARL13B	HMGXB4
CALHM1	C4orf22	MAP3K2	SEC61A1
HOXC12	AIMP1	HOXB2	GPBP1
ANO5	REP15	FRYL	ZNF695
YIPF4	ERCC1	DICER1	MAN1A1
KIAA1644	IL36G	GRIA2	NLGN4X
C11orf87	RP11-463J10.2	KIAA1033	TRAF6
SULT6B1	ASMT	SLIT2	FAM8A1
SLC25A53	C5orf34	NUDT12	ADCYAP1
L2HGDH	C19orf69	PPP1R10	TMEM182
ZNF773	ZNF208	IDS	CLASP1
FAM9C	C15orf43	SPAST	ZNF10
TNFAIP8L3	C21orf62	NOVA1	ZNF624
PAX2	BX088651.1	CHUK	CNTN1
TMEM56	PGC	MAN1A1	PLEKHB2
PDZD8	SLC25A53	KIF14	KLF17
ING3	MRPL13	CSF1	EIF3J
TBC1D3C	ARL9	GRIK1	CPEB4
EIF2AK2	RFX4	KIF16B	MBTD1
WFDC13	SKOR1	WNT3	ATXN1L
RABL3	CHI3L2	AP3B1	CLCN3
GIN1	GRIK2	KAT2B	MBNL3
TBCA	PATE1	TSHZ3	ZBTB8B
TMEM41B	RP2	CDK19	AZIN1
SLFN5	GGT6	MDH1	RBM41
EIF3J	IDS	TMEM41B	PPP6R3
FAF1	CCR1	MMRN1	BICD2
PPP4R4	IFI44	GABRA5	CHIC1
CHI3L2	FUT9	SCEL	CD84
VWC2	DTD1	HMGXB4	TBC1D15
CTBS	AGTR2	LONRF3	FAM168A
ZBTB41	CCL27	ZNF624	MGAT3
CAMK2A	REG3G	MGAT3	GABRA5
GGT6	C8orf22	MPC1	KIRREL
AGO3	CXorf61	THRB	HELZ
LAMTOR3	TFEC	ZBTB41	TMEM50A
BRWD3	LAMTOR3	DMXL1	NOVA1
RAB30	HOXC8	SMCHD1	JPH1
HOXC8	VGLL1	UHRF1BP1L	COL11A1
KL	SH3BGR	ARL5A	SLIT2
CSRNP3	FAM27E3	C17orf75	CCP110
RASAL2	MAGEB5	C2orf69	DPPA4
MPP7	MYD88	RGS4	SLC26A7
JARID2	RP11-724O16.1	NFXL1	SCAP
PTPN20A	CFHR4	PLEKHB2	BRAF
PTPN12	C7orf57	PTPN4	ARL5A
JPH1	MMRN1	FLRT2	PROCR
RGS17	FAM27E2	PHKB	THEMIS
PDE7B	FAM27E1	TSC22D4	SRSF12
PLEKHG7	DST	FAM73A	HMGB1
AMFR	KLRC3	COLEC12	BAIAP2L1
MBOAT1	TMEM68	MBNL3	HSPB8
TSC22D2	ATP5H	PKHD1	DIRC2
UTRN	CSF2RA	NUP153	TTF2
COLEC12	ARSK	METTL17	PTPN12
CLEC1A	TSC22D4	SYT10	ARL11
FBXO6	RPL7A	SYNPO2	LYPLA1
GCLM	CHST7	ZC3H12B	SHISA3
TMEM182	LMBRD2	SMC2	CHMP5
RP11-849H4.2	BLZF1	DNAH5	SYT10
MGAT3	CD84	LRP1	CNTN4
MMRN1	ELAVL4	BICD2	KBTBD6
SEPT7	PGBD1	SEMA6D	TRAF3
CD44	MDM4	BZW1	CLDN22
LYPLA1	CA1	IMPAD1	EFCAB7
ERVV-1	PROCR	C1orf27	FAM135A
MAN1A1	TEX12	JAG1	TCF12
STPG2	OSTN	DENND6A	BCL2L2
CHD1L	ZNF207	SOGA1	ARL4C
FLT4	ITGAV	KIAA1644	DSC2
SCD	SCAF11	LRCH2	ANTXR2
TRDN	AC107021.1	CHIC1	RBM19
ZNF687	ARL5A	CCNT2	GPR64
HECW2	SQRDL	USP47	RASEF
CHMP5	C1orf54	NFAT5	ESRRG
CCDC88A	S1PR3	TMX4	ZNF566
OSTN	UGT2B17	MTCH2	DYRK2
KIAA2018	SNAI2	PRKX	HECW2
MIER3	EBPL	ICK	EYA1
MAK	CPLX4	PNRC1	ZFHX4
MR1	GPR155	GABRB2	ITGB6
ZNF33B	AL353698.1	PCBD2	SAMD8
IL23R	C10orf53	SETD5	NAA50
ASXL2	LYRM5	DSC2	GABRB2
PDLIM5	GLYAT	EFCAB7	PEX13
FLRT2	AL138847.1	TMEM47	ADAM9
CHM	CYB5RL	PDCL	DGKB
PWWP2A	ASAH2B	VPS13C	TGFBR1
INO80D	PRPF8	MAPK10	EREG
ITM2B	ERGIC2	LRRC3B	CDCA7
ZNF627	MKL1	ERBB2IP	PPP1R10
AGAP7	S100A8	CEP135	C8orf34
EIF2A	RGR	PPIF	CCNT2
CNOT4	FAM96A	CHMP5	GOSR1
NPAS2	CALHM3	CALCRL	MR1
FOXN3	PDGFD	CLEC1A	ZBTB6
ACVR2B	TOB1	TTF2	C9orf114
CCDC13	FAM221A	PPP2R2B	KLHL32
GULP1	C1orf146	FABP3	SLC7A2
TUBGCP4	NUDT7	VPS13A	C11orf82
CSNK1G3	PSG6	TCP10L2	RGS5
KAT2B	C12orf65	COBLL1	CACNB4
DDX59	ZIC5	EIF3J	CHM
NCOA7	ARPC3	TBL1XR1	FAM198B
GRID1	GNE	C22orf39	DENND1B
EYA1	IL17F	PPP2R5E	DAB2IP
TMEM33	AICDA	TMX1	PLAG1
LRRC55	SNRPA1	MEX3B	ZNF777
PPIL1	C5orf48	RBM46	PEX3
KMT2A	ANKRD66	RAB11FIP2	COMMD10
ADAMTS6	FAM81B	C5orf34	CLEC1A
AC025278.1	GABRA4	SSX2IP	SNRPN
GJC1	CADM2	BCL11B	SMIM14
FUT9	COMMD6	FXN	SLC41A2
HIPK2	CTD-2054N24.2	KIAA1456	C21orf91
CD84	ANGPT1	COMMD10	FLRT2
SOX6	ARL13B	ADCYAP1	KMT2A
COMMD2	DLK1	CD2AP	MLLT10
NCOA2	SLC9B1	NAA50	MBLAC2
ZNF519	GHRL	JARID2	SRFBP1
IDS	KCNH2	SDE2	RABL3
DICER1	AC025278.1	RABGEF1	NHSL1
PYGO1	TRMT10A	AFF4	PGC
SERF1A	METTL25	MAT2B	SLC35A3
MAT2B	TRIM61	CLLU1	ZFR
AKAP6	SHISA3	PHLPP1	TOR1AIP2
STC1	GGACT	TRHDE	ANKIB1
RBM26	AC011755.1	SRSF12	EIF4A2
ZDHHC15	PI15	MMGT1	HPS5
CHURC1	C7orf55-LUC7L2	BCL2L2	SLFN5
PNRC1	LARP4	ANKIB1	QRSL1
STXBP4	KLHL41	KPNA4	MMRN1
SKIDA1	C8orf12	NDUFAF3	TMEM2
RTN4RL1	AKR1B15	C8orf37	DLAT
TROVE2	EFCAB7	C16orf72	TRPS1
STEAP2	ZNF684	TEP1	TFPI2
SLC16A10	C9orf153	SLC35A5	C4orf26
PIK3CA	TMPRSS12	GLE1	PNN
C12orf55	FAM168A	EXOC5	HOXB2
COMMD10	HBG2	ARID1A	PRAMEF1
FAM27E3	MOG	ZNF777	MIB1
CCL28	NEGR1	DGKB	STK17B
ERGIC2	LMO4	HS3ST3B1	TTC7B
QRSL1	OSTF1	MITF	MDM4
CREB1	IVD	LIN9	PPIL6
TMPO	NXNL2	SLC35A3	TCP10L2
FZD3	AC008964.1	LRCH1	SLC25A53
FAM76A	MT1G	GRM7	SGPP1
CDCA7	COMMD10	SLC7A2	DLG1
GPA33	KIAA1456	ADAM9	U2SURP
TMEM237	CASK	C11orf87	POLK
RASEF	LUC7L2	GPR64	C1RL
DNM1L	ZNF567	RBM41	MITF
CYS1	EGFL6	RSBN1	USP47
CDK13	ZNF622	RAB27B	NDUFS1
EREG	CASP1	MYT1	C1orf27
PPARGC1A	RGS17	SENP7	RAB3IP
RORA	MR1	C15orf27	PIKFYVE
GPR88	FAM177B	CYP7B1	HOXA13
ZNF354C	C4orf26	PUS10	HNMT
BICD2	MS4A1	L2HGDH	GINS1
LRCH2	HOXB2	RFTN2	UTRN
ST8SIA3	SLC25A21	FAM8A1	ENOX2
TBC1D15	MED11	HOXA13	ZIC2
RSBN1	FAM216B	DMD	CHRNA5
LTN1	PRAMEF2	BEND3	FAM63B
KCTD16	TMEM107	GRM8	GLE1
LPP	ADH4	SSBP2	LRRC8D
MSRB3	KPNA5	KRAS	CEP170
C4orf29	OAS1	FNDC9	HECTD2
PTPRD	C6orf136	TSHZ1	KL
EBF1	AC073610.5	PPFIA1	TMEM33
FPGT	SDPR	AZIN1	SLC35A5
HOXB6	KARS	LDLRAD2	AKNA
TMOD2	METTL2A	MYBL1	FXN
C18orf25	MAMDC2	PTPN21	FRYL
FAM111A	AC016559.1	FAM199X	AP3B1
DTL	MBOAT1	PDGFD	BCAP29
RGS18	DDR1	NAPG	C5orf47
HSD11B1	FBXO36	ZFC3H1	ZC3H6
TRPC5	GSTA5	SH3BGR	PDGFD
NCKAP1	IGJ	DHX35	RBM26
HELZ	ASCL3	ZIC2	RABGEF1
PTPN4	TMEM243	DCLK2	DCLK2
SLC6A15	TACO1	RCOR3	CRCP
CA1	MUC15	CEPT1	PTGS2
BX088651.1	ZNF431	NUDT7	C1GALT1
FBN2	LYPLA1	VWA8	MSR1
RGR	TMX1	DNAJB4	EDA2R
CHIC1	SH2D1A	YIPF6	DMXL1
ZNF207	CYP27C1	TMEM33	PTPN14
KRT78	PEX3	PRKCA	HIPK3
SKAP2	TSPO2	TGFBR1	CLLU1
PHC3	ASPH	CEP170	BCL11B
ETV1	PUS7	FPGT	PWWP2A
CADM2	FSD1L	FEM1B	RGS18
SPATA2	TNFSF18	KLHL7	B4GALT4
USP12	NT5DC4	PGAM4	SNURF
SREK1IP1	MSH4	CACNB4	EPHB1
CSF1	ZFY	LARP4	SSBP2
NSUN3	TMEM14B	RXFP1	COLEC12
SPAST	UBA3	HNMT	LPHN3
CCDC179	AC008132.1	RGS14	SPAST
OTUD4	DMRT2	PF4	PDE7B
EFCAB11	REG1A	PNN	SRRM1
KLHL32	ARL11	HMBOX1	NPAS2
WDR35	DNAJB4	ARHGEF12	MYBL1
MAPK10	GSTA3	SOCS6	KPNA4
RAD50	PLEKHF1	OGT	GATA3
AP1G1	ZFP14	B4GALT4	HDAC4
N4BP2	TMSB15B	TNKS2	HS3ST3B1
ADCYAP1	PNMT	PKIA	KIAA1644
SLC2A13	TMEM41B	COL11A1	PIP4K2A
ANKRD32	SERF1B	VAPA	MEX3A
DHX33	SERF1A	SLC4A10	RINL
ZBTB37	UPRT	PTGS2	GNE
ENPP5	CELA2A	DTD2	MTAP
FAM102B	GABPA	LZTFL1	MCHR2
LPPR5	OR5T1	KLF17	SRD5A3
EPHA7	BDNF	SLC2A13	CHST7
DIRC2	ESRRG	SGK3	SEMA6D
GBP1	ACBD6	SYS1	RSBN1
KCNT2	C9orf57	SGPP1	RALGPS2
GNAO1	UGT2B28	C8orf44-SGK3	MACC1
CPEB4	ARL15	GINS1	NFS1
UBE2W	HN1L	GNE	TFPI
ARL13B	IL7	PRKCH	PKIA
ZBTB7C	CFC1	RGS5	DCAF10
SAMSN1	CFC1B	SP5	RAPGEF2
FAM199X	RABL3	MBLAC2	OR51E2
ASAH2	C12orf40	DBR1	LOX
LRRC42	ZPLD1	PTPRB	SDE2
PCDH10	RGS20	IRS2	CASP9
GOLGA6L4	SHH	MTMR10	MAP3K7
STX7	UBTD2	RALGPS2	UPRT
VIL1	IL17D	BAI3	NFXL1
SUCNR1	RP11-863K10.7	FKTN	NSUN7
NWD1	GCG	RAB30	HOXC8
RGS5	EFCAB6	CLCN3	DLK1
DNAJC10	CTD-2600O9.1	TMEM182	BEND3
ZNF880	TIMM9	IKZF2	TMTC1
NUDT12	CAMK2A	ZBTB1	ETV1
MTL5	C10orf126	LPIN2	ERGIC2
C2CD4A	RGS1	SOX13	NAT1
PTPN20B	TMEM9B	ZFR	MTCH2
MANEA	DGKH	MMS22L	FSD1L
ARSK	RP11-796G6.2	CLDN22	ZFY
HECTD2	MSR1	BDH2	TMEM56
SPATA6	CDKN2AIPNL	HPS5	ZC3H12B
ZFP30	PPIL1	BAIAP2L1	KAT2B
RAB8B	MMGT1	SF3A1	PDLIM5
HPSE	GLE1	DLK1	EFCAB11
F9	AKR1B10	LPHN3	SYAP1
KIAA1468	ACADL	HMGB1	AP1AR
PI15	GYG2	PAN3	S1PR3
FBXL8	PRDM6	ATXN1L	COBLL1
RUNX1T1	TCAIM	FAM63B	NDUFAF3
GPR85	DNAH14	MR1	BAI3
BAG2	SCAP	MPP7	SOX13
CMC1	PDE7B	NDUFS1	EXOC5
ZNF10	OR1C1	TECPR2	SYNPO2
TMEM26	TMPRSS13	SHISA3	RAB8B
THAP3	ALG13	PALM2	TCHH
DOK6	P2RY12	SDPR	TRDN
PAX9	ERVV-1	RINL	MPP7
RP11-463J10.2	HOXC12	FAM120A	SLC2A13
C8orf88	RP11-386G21.1	FAM84B	DICER1
ZC3H6	SLC4A10	ING3	ZNF148
MON2	SC5D	TMTC1	CNOT4
MICU3	RORA	ETV1	SOCS6
TCHH	CEP128	NSL1	CSF1
NHLRC2	TMCO4	CA13	MYEF2
ZDHHC21	LRRN2	RAB8B	RAB11FIP2
ISG20	WDR64	ZNF197	RCOR3
EXPH5	CTAGE1	REV3L	PTPRB
CREB5	PPFIA2	NAT1	MOG
LANCL3	THAP6	STX17	KRAS
TMEM65	KYNU	PRAMEF2	C8orf37
CLCN3	ALPP	E2F7	MYT1
C12orf39	C12orf57	RAB31	VAPA
ACTR1B	SLC5A11	ZFHX4	NR3C1
FSD1L	HBG1	CHM	FGFR2
C10orf126	ZNF814	RASEF	BZW1
C2orf69	LACTB2	KIRREL	REV3L
DAB2IP	ARHGAP9	MEGF10	CD2AP
RNF19A	VPS4B	MEX3A	PRKX
C7orf55-LUC7L2	MLF1	CHRNA5	RBM46
ZC3H12B	BTLA	NR2C2	PNRC1
SGPP1	HRG	PLEKHF1	MAT2B
KCTD3	CHD1L	PF4V1	VPS13A
SELT	PNN	ATP11C	RXFP1
GPRIN3	PLEKHB2	DPPA4	DCDC2
LPHN3	GSDMC	RBM19	TMEM41B
PDGFD	RWDD4	DCAF10	GPR88
CLEC12B	RPL26L1	LRRC8D	NXT1
CACNB4	PAX2	RNF141	ICK
AC015688.3	CARTPT	ZC3H7B	PHLPP1
TNRC6A	LSM5	TCF12	UHRF1BP1L
SMAD4	LPP	DKK1	SREK1IP1
AZIN1	TRIP6	DAPP1	MFAP4
PLEKHH2	MBL2	TRIL	IKZF2
GRIA2	CYTIP	TET2	ZC3H7B
EVX2	C8orf37	MLLT4	ZDHHC15
AP000708.1	CELA2B	C2	RORA
C8orf37	ALDOB	TGFBI	PLCB1
FAM27E2	C18orf32	TFPI	SDPR
CALHM3	PTPN22	PRAMEF13	ATAD2
FAM216B	CDK20	ST8SIA4	CDH9
MS4A1	NDUFS1	PRAMEF1	NFIB
FAM27E1	IL1F10	CHST7	LRCH2
SPATA18	CDK6	SEMA3A	MAP3K2
CAPZA2	FGF16	DLAT	REEP5
BCL11B	C12orf71	MOG	C11orf87
DBNDD2	CFHR3	CADM1	TSHZ3
PGM3	CPA3	DLG1	TET2
PAX6	TLX3	PDZRN4	ST8SIA3
CBFB	EIF3E	PPP6R3	AIMP1
BLZF1	GRM8	FSIP1	C10orf126
SYNPO2	WDR35	KBTBD6	EGFL6
CDH8	NPIPB4	C1GALT1	JARID2
TNKS2	C21orf88	ESRRG	KIAA1456
RORB	WWC1	RAPGEF3	HOXB6
XKR4	GIMAP2	PGAP1	STEAP2
EFR3A	ZNF260	ARF6	WDHD1
RBM12B	RP11-1212A22.4	GK	TSC22D4
ITGB8	C19orf52	GPSM1	GABRA4
CTDSPL2	SLC15A5	CRCP	CADM1
CELF2	ACY1	BRAF	INPP5D
ERO1L	BCAP29	ZRANB1	RAB30
DRGX	YIPF5	TNPO1	BRWD3
PRTG	LIN9	NHSL1	NCALD
CD200R1	BCMO1	SULT6B1	CDK19
ELK4	PROZ	UPRT	PPP1R1C
EYS	MT1H	TRDN	RHOBTB3
PTGS2	SGCB	ATN1	CXXC4
NCOR1	GRB14	DAB2IP	EYA4
MCHR2	ZNF639	TMPRSS11F	RALGAPA1
SLC8A1	FGD2	ZNF148	SSX2IP
ZPLD1	C3orf80	ITGB6	RFX4
ERAP1	IFFO1	BCAP29	CEPT1
PDGFRA	SLC5A7	ARSK	VPS13C
DGKH	RP11-169F17.1	C11orf82	MLPH
LDB2	RP11-407N17.3	NPAS2	CASK
COBLL1	PGAM4	SRRM1	RFTN2
ZFY	CD200R1	GATA3	PRKCA
RBM46	AP1AR	ANKRD20A4	DNAH5
C9orf41	ELAVL2	CHST11	LRRC3B
SRD5A3	C1orf27	PEX3	TRIM8
FBXO3	PLP2	ANKRD20A1	GRIA2
SCAMP1	TCHHL1	THEMIS
IL7	AC117395.1	LOC101929844
AIMP1	SUCNR1	ANKRD20A2
PRRG3	L2HGDH	ELMOD2
NFAT5	CRADD	PGC
TTC39C	DTD2	SASH1
ASAH2B	IMPG1	SNCA
ATXN7	LRRC3B	MLF1
XRN1	CARD16	C8orf34
ZC3H7B	LGALSL	NXT1
GLIPR1	CSF2	TRIM2
MMS22L	RPRD1A	C9orf72
RP11-67H2.1	TCP10L2	PLIN1
DDR1	TDO2	TMEM50A
STK17B	ABHD14A-ACY1	SLFN5
TMX3	SSBP3	PIKFYVE
TSHZ3	CTAGE5	ARL11
SLC35A5	JKAMP	ZNF365
LOX	CR769776.1	SNAI2
FGF12	NRBF2	GRIA4
GPR12	TAF9	ST8SIA3
MRPL42	ATG3	CRBN
DMRT2	TMEM218	UHMK1
NEGR1	CLLU1	ZNF695
MBOAT2	C10orf68	EXD2
A1CF	BBS12	NETO1
NDUFA9	C11orf82	LRRC19
SPICE1	AC006946.15	PIAS2
GPBP1	METTL15	CLIP1
CNTN1	SBSPON	SNRPN
KCNN3	LYZ	DPP8
HOOK3	UBE2N	SMIM14
SOCS6	TBC1D9B	TCFL5
PTPLAD2	LRCH2	CXADR
IFFO1	MASP2	HECTD2
IL15	HOXD8	ERLIN2
CAMK4	MRPL43	PTP4A1
SRFBP1	CAMK2N1	ENPP1
ZIC4	SLC45A1	PTPRC
ABCA5	ACADVL	CDCA7
VSTM2B	CDC14A	SHROOM2
PRRG2	PNRC1	CTCFL
LONRF2	CLDN22	POLK
RALGPS2	KRTAP19-3	TBX18
ZNF695	ISPD	RALGAPA1
FAXC	PDE9A	GPR88
MKLN1	SEMA3D	C15orf43
RNF175	NXT2	WAPAL
SSX2IP	RGS2	SEC61A1
PAQR3	GRM5	SLC26A7
RIMS1	FASTKD5	RAB3IP
REEP3	SETD8	UBE2W
ASPH	TTLL7	REEP5
CORO2A	EIF4A2	DCDC2
POLR2K	KCNJ16	TOR1AIP2
GXYLT1	MPC1	PLAG1
SNRPN	UFD1L	ADAMTSL1
ZFHX4	CROT	BRD1
CCDC127	PPAT	PEX13
C1GALT1	IGBP1	TRAF3
PRRC2C	MLTK	FAM135A
HMGA2	FAM155A	VEGFA
GAN	PCDHB17	QRSL1
BACH1	CYP4B1	AASDHPPT
LHX9	KHDRBS2	PPP1R1C
MYEF2	C8orf47	ZKSCAN2
SGCB	CDH8	AC079610.2
ATF7IP2	AFM	FAM19A2
METTL2A	MOCS2	NECAB1
E2F7	EVI2A	TMEM170B
DACH1	FOLR2	GRM5
C21orf62	SAMD11	ATAD2
HIF1A	EYS	KMT2A
FAM183B	ZKSCAN8	SNURF
KRAS	FRZB	FSD1L
CD2AP	DDX53	RCN2
FRYL	KRTAP20-3	CALU
MBLAC2	KCNT2	CHMP3
CEPT1	TXNDC16	ARL4C
RTKN2	SMIM15	AIMP1
TMEM2	OLFM3	CPLX3
SSBP2	RAB27B	RNF103-CHMP3
CHD9	DPPA4	LOX
UBXN2A	CDKL3	CDH9
CYB561D1	CALHM1	FGFR2
SLC30A1	FAM129A	SLC25A53
SERF1B	TRMT13	MCHR2
AL138847.1	ICA1	PPIL6
DMXL1	GDPD1	TTC7B
OCLN	POLR2F	RBM26
ZNF148	TMPRSS11D	SMS
POU2F1	RXRG	GPBP1L1
FAM78A	ABRA	MAP3K13
PPP1R1C	GSTA1	PANK3
ST8SIA1	ATP6AP1L	ANAPC16
TET1	ATAD1	GHR
TAOK3	C12orf75	EDA2R
ZNF703	RBM8A	HIPK3
HMGXB4	NCAPG2	EPHB1
DST	VCAM1	AK2
FBXL14	ADHFE1	HDAC4
ARID2	PTPN20A	ELP4
PLAG1	PTPN20B	AHCTF1
AQR	CTR9	CNTN4
PLA2G12A	CHRM2	GRIN2A
RPS6KA3	MYOZ3	CFL2
AHCTF1	SRFBP1	SAMD8
CPEB2	MAB21L1	GCSAM
FRRS1L	TROVE2	ACTR2
LRRTM3	EDA	TSPAN13
KPNA5	PCTP	MGAT4A
MCTP1	CYP39A1	NLGN4Y
C9orf114	TMEM100	BRD3
CPNE8	DEFB125	SYAP1
FOXP2	MSRB3	SLC19A2
FZD6	GFRAL	RAPGEF2
ATXN7L1	FNDC9	RAB33B
GOLGA8F	EXD2	ATP6V1A
RHOBTB3	MAT2B	MAL2
ZC3H13	GJA3	CLASP1
REXO1L1P	MTAP	MLPH
AGTR2	RNF130	SRD5A3
ZNF583	RABGEF1	ANTXR2
PELI2	LRRD1	CD84
MIB1	CHST2	DISC1
TFEC	C11orf87	MGP
AC008964.1	UTS2B	TTC3
SYS1-DBNDD2	ANAPC10	MTAP
MAP9	IFIT1	HAPLN1
SEMA7A	CLRN3	MDM4
GPATCH2L	SLC27A6	TCHH
PDE12	CRCP	PTPN14
PHLPP2	AP000708.1	GABRA4
BICC1	SMKR1	PDLIM5
GJB2	MED17	RBL2
HOXB2	SPATA4	OR51E2
DYNLT3	C16orf93	TNFAIP8L3
SCRN1	GOLGA8B	HECW2
MLPH	RGS5	VGLL3
LCP2	MMP20	RSPO3
PCSK2	CTNNA3	C10orf126
SLC2A11	AC008267.1	RC3H1
OGFRL1	STARD6	RHOBTB3
RAPGEF6	PARP4	SPRY4
STYX	PDLIM5	AKIRIN1
ZNF777	TMEM65	SREK1IP1
CLASP1	RGS18	ARHGAP32
TFPI2	NFXL1	CNTN1
PRIMPOL	RFTN2	AKNA
FPGT-TNNI3K	TRIM38	ACAN
OXSR1	CD47	TFPI2
KLF17	ZDHHC21	TMED7
HSPA4L	SERPINA7	TMEM209
DBT	SLC20A2	NCALD
PDE10A	MCM5	C4orf26
PPP1R10	PHF5A	ANKRD20A3
PLOD2	LZTFL1	KIAA1377
KCND2	CHEK1	OXNAD1
HOXB5	USP19	WDR5B
ITFG1	CHRNA5	C1RL
GABRA5	USP14	CPEB4
CDYL2	MRPL42	WDHD1
IGJ	HOXA13	MED11
PTAR1	GPBP1	U2SURP
DUSP28	DNAJB7	GOSR1
AGPS	RANBP3L	IAH1
SGCD	RBAK-RBAKDN	2017-03-03
CHRM2	C8orf4	BTG1
GPR110	ODAM	UBE2V2
SLIT2	C12orf73	LYPLA1
SAMD4A	ABCB5	FAXC
NF1	SFRP4	SPATS2L
EDA2R	SRP19	FNDC3A
CACNA1D	ACYP2	MLLT10
SLC25A30	ZNF117	MAN2A1
SC5D	ORC3	C9orf3
TNFSF4	AC138655.1	PTPN12
GTF2A1	SP5	NLGN4X
SH2D1A	UFSP1	ELOVL2
C5orf47	CCER1	EYA1
GOLGB1	LETM2	KDELC2
GNAQ	TRAPPC3L	ZNF566
NR2F1	NDUFAF3	PCLO
DCLK3	CHMP5	GUF1
UGT2A3	C15orf27	SCAP
PPP1R15B	AUH	CXXC4
CDK6	CCKBR	DIP2B
ARHGAP20	ITM2B	DCX
CHRNA5	FAP	ZMPSTE24
PDE3A	EIF4A3	NF1
SBSPON	ETV1	ITGA4
FAM13B	SAE1	HOXC8
FAR2	NIT1	TMEM64
SCAI	RP11-204N11.1	FAM213A
KIAA0355	TBC1D7	CMTM6
CEP97	UGT2B10	ZBTB8B
FAM135A	MLANA	POF1B
ZNF254	PAPD5	SRFBP1
USP47	H3F3A	ZNF33A
VAPA	CEACAM1	NFIB
ICK	DCAF13	NFS1
SEC62	EIF3J	ZNF518A
TRIP12	OR2L13	SH3RF1
ZIC1	RINL	PTPN11
TCEA1	MAPK10	UTRN
ELAVL3	DMRTC1	DPY19L2
TMEM55A	CYS1	ZBTB6
FAM76B	HPN	VPREB3
CLVS2	COLEC12	ZC3H6
ERBB2IP	STAM2	GRIN3A
MOB1B	CRYBB1	ANKRD33B
LHCGR	GRTP1	RGS18
PCGF5	FANCL	LOC101928195
DIMT1	NUDT12	MFAP4
ROCK2	TBCE	MSR1
ZNF566	CYP7B1	ACN9
ITGA8	SGCE	LOC100996643
PRKG1	TRAM1L1	METTL15
SLC5A3	RP11-770J1.4	INTS6
BTC	ATR	ZNF10
CPD	FZD2	ADAMTS4
SLC5A3	JPH1	PIP4K2A
CHST7	ZNF765	RDH11
CCNT2	C2orf76	WDR64
TRHDE	ATG16L1	MIB1
NT5DC1	M1AP	LCORL
SRSF12	SLC16A7	OTUD6B
SEMA3D	AP1S3	COL19A1
NPAS3	MAP3K7	C9orf114
ZNF720	RAB30	MELK
SORD	TMEM5	NSUN7
U2SURP	ITGA8	MARK1
C5orf51	MAF	ATP8B1
NEUROD6	HOXB5	ZFY
PTBP3	CLVS1	SMIM8
UAP1	ANXA8L2	CASP9
DYRK2	ANXA8	TMEM2
PANK3	ANXA8L1	NR3C1
C12orf23	CRYZ	AP1AR
ABCB5	RP11-156E8.1	MAGEF1
SNURF	DAP3	DIS3
DAPP1	HNMT	MBTD1
ZNF536	ADO	EGFL6
PAX5	DHX35	HELZ
VTI1A	CHP2
GPM6B	DHFRL1
AXIN1	MMP10
CADM1	LARP6
HELB	SERTAD4
LRRC3B	CCDC148
PURB	ABCC10
SEC61A1	MAATS1
CCDC149	VIP
ZNF383	TMEM257
ZCCHC5	TMEM55A
FAM198B	GPR88
SLC17A8	ZIC2
TBCK	RP6-24A23.6
G3BP1	DSC3
ZNF681	ITGB3BP
BMPR1B	AC024257.1
MOG	CHGB
PDZD2	DKFZP434E1119
RBBP9	GLIPR1L2
SNX18	ADAM9
MYOZ3	CDC5L
VWC2L	CCDC88A
HCN4	ST6GALNAC1
PCLO	ARMC2
ZFP14	ABCG5
SLITRK4	SUPT7L
JRKL	MCHR2
LIMCH1	UAP1
POFUT1	LUZP6
APOPT1	CFI
C1QTNF7	GOSR1
TRAF6	ELL3
BTF3L4	SIX4
RP2	C10orf40
MTCH2	SNX15
HRH4	LRRC70
GLRA3	RAB22A
RP11-169F17.1	GJB2
EPHB1	DMRTC1B
C11orf45	PDZRN4
PTGFR	SELT
BAG3	NCOA1
FAM151B	BUB1B
HTR1F	DDX43
SPRED1	TTC32
ABCD3	RPAIN
SLC35A3	CARF
GMNC	LACTB
NPR3	CAMTA1
TNFAIP8	SNAP25
EYA4	COQ9
MAP3K7	ANO2
PLEKHB2	FSHR
TFPI	C1GALT1C1
INSC	PALM2
NCAN	CFLAR
PIKFYVE	AL357673.1
FMO2	LRRC37B
SMARCC1	FAM78A
VTA1	FUBP1
ADO	ST8SIA6
KLHL24	MORC1
KIRREL	LIX1
BTAF1	MDGA2
CCPG1	HCG27
FAT3	CLEC12A
NLE1	TCFL5
GSPT1	AGO2
PAPPA	PWWP2A
GIMAP8	GPRIN3
ZNF81	MKLN1
MED14	ZNF10
DLK1	RBM11
ARL5A	STARD4
FAM63B	PTGS2
QPRT	MAGEA3
TTF2	EDA2R
POU5F1B	DHRSX
FAM129A	CMTM6
SOS1	PRRX1
NR2C1	TMTC1
HMGB1	GPR31
THSD7A	ANGPTL7
GMPPB	PRAMEF14
TMEM248	UBE2W
PFN2	SLCO6A1
TCFL5	DUSP4
TNFAIP2	UGT2B11
RUNX2	IGSF1
RFX3	MYEF2
PNLIPRP3	SNRPD2
VWA8	RGS14
APPBP2	SLC26A4
ZFR	FMO2
TCF12	MAGEF1
SYT5	KCNJ6
KLHDC10	FCRL5
SPRY3	IL17A
ANGPTL7	TGFA
DCUN1D1	EPT1
OAS1	L3MBTL4
ELAVL4	GOLGA8G
ZNF37A	STATH
TIMM22	SLC7A4
RBM19	NKIRAS1
UBTD2	BTBD1
MSR1	XPA
POC1B-GALNT4	TMPO
GALNT4	EPHB1
PLEKHA7	CCL3L3
NEUROG2	BOLL
ATF7IP	PEX5L
NDUFV2	CCL3L1
SRRM1	ZNF777
GAB1	PDCL
NRK	HSD17B7
IKZF2	ZNF714
CCR1	FXN
ZDHHC17	TMEM18
CYP4F3	GAS2L3
PDE4DIP	NUP43
LRRC8B	TRNAU1AP
C12orf65	MAGEA6
CEP78	ATF7
KLF12	PYHIN1
GOSR1	TRDN
MARCKS	SNX10
RCOR3	NME8
ENOX2	CYP2A7
DCUN1D3	BSPH1
PTEN	TFPI2
HLF	CLGN
C21orf91	FOXN2
HGF	GPA33
SPAG9	ELOVL7
IMPAD1	PRAMEF13
CBLB	SMS
ANKIB1	PARPBP
HEATR5B	HSD17B6
ADK	PRRG2
ABCE1	GLRB
USP10	NUDT10
IGSF1	CMPK1
BTBD3	ATF3
SEPSECS	ZNF627
CDC14B	ESM1
TMEFF2	GPR15
GABRA2	GCSAM
LMO7	CCL3
GPR27	KRTAP1-3
MTO1	RBM19
ANKRD34B	SH3BGRL
SGTB	PRND
SLC26A4	TSG101
TDRD3	FRK
KCNJ6	AARD
PAWR	DUSP1
MITF	TNFSF4
SLC41A2	TEX9
MLLT10	LHFPL3
HIBCH	FRRS1L
EZH2	KL
ENPEP	FAM114A2
ZMYM6	EPGN
FAM189A1	BCAT1
ZBTB8A	NCAPH
TOB1	ZNF677
ARMCX3	PIGL
C19orf69	RFT1
OSBPL8	ZBTB41
SLC12A2	TAOK3
IL36G	AC004899.1
TRAPPC13	TCEA1
C7orf57	RBM46
ARHGAP28	CLEC1B
NIPA2	RPL17-C18orf32
MCTP2	LYRM2
HDAC2	GLIPR1
SLC25A16	OIP5
MDGA2	RAB11FIP2
BTLA	MAPKAPK5
GDAP2	PTS
C4orf46	OR10V1
ZNF678	BPY2B
RAPGEF2	PRG4
PAPD5	CNEP1R1
NETO2	SHQ1
FAM221A	GLRA2
PROCR	GIMAP8
PRUNE2	BPY2
ANTXR2	RDH14
UBXN7	FAM71B
SREK1	APOL6
RASA2	SLC25A46
FMN2	BPY2C
PRKX	EPHX4
FRK	NDFIP1
IGF1	CHFR
GRB2	C1QTNF3
ENPP6	C1orf168
PHTF2	ZNF730
FAM179B	GSTA2
ERMN	GABRA5
ASPN	NEUROD6
PIP4K2A	MDGA2
SRSF10	IL6
GABRA1	CLEC1A
RCOR1	THEG
PEX5L	FAM9C
TRDMT1	INHBE
STARD4	C7orf73
ZDBF2	C2CD4A
MOB3B	BRWD3
SHISA3	PCDHGB2
TWF1	ZNF273
LMBRD2	PCDHGA5
ATL3	PCDHGB7
TSHR	PLCB1
CBWD6	PCDHGA1
RINL	PCDHGB6
RBM45	CFL1
ZBTB38	CTXN2
SETBP1	AP000783.1
CCP110	PCDHGA4
CA3	PCDHGB1
ARHGAP18	SAMD13
PCDHAC2	PCDHGB3
TMEM135	PCDHGB4
ABRA	OR11A1
ZNF280D	C6orf211
HOMEZ	ANKRD29
AL590483.1	DUXA
KCNJ16	VSIG1
HDAC4	PCDHGA2
BEND3	PCDHGC4
SLC7A2	NR3C2
NBEAL1	PCDHGC5
MYO3B	PCDHGA3
BCAT1	SH2D1B
ADAM22	PCDHGA10
GATA3	PCDHGA6
SH2D4B	SAT1
STRN3	PCDHGC3
PNPLA8	HMOX1
CASP3	PCDHGA12
ALCAM	PCDHGA9
SKP1	PCDHGA8
VCPIP1	PCDHGA7
KCNJ3	PDE3A
TTC7B	GPR137B
RNF217	CTBS
HLTF	ATP6V0A4
SPAG17	TDG
ABCC9	F9
SYT14	SLC25A30
CCDC38	HIST1H2BN
KIAA1033	AASDHPPT
EPGN	ARL6
IGSF10	NRAP
ZNF624	C14orf39
FAS	EIF2AK2
ZEB2	NHEJ1
CHRNA7	ZNF654
ABCA1	TINF2
ZBTB1	RPL37
STAM2	ZNF180
ERVFRD-1	TCHH
MED17	CLCA2
ATG10	PHKB
ZBTB21	ZNF681
AP1S3	ZNF23
KIF15	FAM174A
CCBE1	RPSA
C11orf82	MTPN
FGGY	CSF1
ATXN1L	TOR1AIP2
LACC1	ST6GALNAC3
TRIM64B	ISL2
SLC38A6	TSR2
MBD5	MBLAC2
FAM8A1	TMEM251
MT1H	PAIP1
RBM41	TMPRSS15
GCC2	PCDHGA11
PIK3C3	PCK2
FAM47E-STBD1	POC1B-GALNT4
PALLD	GALNT4
ZNF674	BACH1
C5orf24	TAF13
HBS1L	MGAT3
SLC30A6	C12orf39
GABPB1	CRISPLD1
HACE1	COL16A1
VPS13C	PYGO1
PDS5B	ARF6
WDR48	FOXD1
DCX	CDH7
P2RY12	RC3H1
CHP2	PALLD
C10orf53	TANK
SLC26A2	STK17B
USP15	LRRIQ3
USP14	MURC
CLLU1	TTC6
REG3G	CPNE9
NREP	PSMA8
SNCA	TRAFD1
AC008132.1	ICT1
AK9	CISH
CRISPLD1	AP005482.1
CHPT1	MAP3K2
ONECUT2	GUCY1A2
CTNNA3	OXNAD1
LATS1	RGS10
METTL6	CNTN4
CLDN22	AC106873.4
CDC5L	C6orf118
SLC16A7	SPO11
MID1	SAP30
NR1D2	TMEM236
SPACA1	RRP15
SLC10A7	ALKBH5
VGLL1	HIST1H2AG
NEUROD4	ANP32E
KCNV1	UGT1A5
MYBL1	UGT1A7
NCALD	TMEM71
ZBTB26	SMIM10
SCAP	SOX5
TBR1	C8orf46
GOLGA8G	UGT1A4
ATP6V1G2	UGT1A3
CUBN	UGT1A9
PCDHA12	UGT1A6
PCDHA8	UGT1A8
C8orf34	C5orf28
TMEM39A	REL
PCDHA6	RP11-47I22.4
GLS	CCNYL1
PHLPP1	SH3BGRL2
PCDHA2	TBX15
NUAK1	CAB39L
TMED7	UGT1A10
PCDHA1	KLLN
PCDHA4	UGT1A1
PRDM8	PNPLA5
PCDHA10	TBX3
PCDHA5	HPCA
PCDHA13	PLAG1
PCDHAC1	JMY
RB1CC1	VWC2L
PCDHA11	ESF1
TRMT10A	TAF3
PCDHA3	SEPT7
PCDHA7	SNX4
LCORL	NADK2
MAFB	DHRS7
PLCXD3	KLF7
E2F6	HIST1H4I
BMP3	ACKR4
GRIN2B	ESCO1
DLGAP1	CLDND1
RP11-766F14.2	LRRC8B
CPA3	TTC8
ZNF546	ZDHHC20
NDFIP1	XPC
TOX	CCND2
SHROOM3	HMGA2
SEC11C	ZNF738
KCNJ2	FAF1
DSG4	STEAP2
ATF6	CARD18
TCHHL1	AC144568.2
PHIP	GPR27
C8orf4	EPB42
RAD21	CALML4
UHRF1BP1L	DCLK1
GTF2F1	USP45
MMP16	FGF9
DNAH5	PROSER2
SLC6A5	TMEM56
KIFAP3	CNTN1
SLC24A2	ITGA1
TM4SF18	SLC16A5
C15orf41	TRAF6
PAK2	ABHD16A
FAM3C	SLC17A8
SMC5	SMIM8
TET2	TMEM87B
RP6-24A23.6	UGT8
TMED2	MRPL19
DMRTA1	CCRN4L
ADAM9	ZNF880
PRKCA	GBP1
DGKB	VCPKMT
GNGT1	MS4A3
RFTN2	CPLX3
CNTNAP3	CLEC12B
ZBTB2	PPM1K
DKK2	CDH26
KBTBD6	KLRD1
RAB9A	IYD
PRKAA2	PRRG3
ITGB1BP1	HECTD2
ZNF385D	ZNF83
OPA1	TMEM170B
AC068987.1	TMEM14E
NFIA	INO80D
BICD1	CLEC9A
C18orf32	ZSCAN23
ATXN3	RAB12
PMS1	VSTM2A
IL17A	KAT2B
FYB	SSH2
NR3C1	GRB2
CALD1	JMJD1C
MTDH	ATG7
NCAPG2	MCMBP
SLC7A14	ZNF148
ZNF347	ARHGAP18
NCAM2	MARC2
CLSTN2	PRAMEF1
UACA	CCR4
ANGPTL3	TMEM69
SFRP4	FUT3
CA12	CYP4F2
ZNF333	SLC12A8
C10orf129	LPPR5
PTPRB	NAGS
HIPK3	ONECUT2
AL359878.1	ECHDC1
CLOCK	ANO5
SOX13	GMFB
CHCHD3	CHCHD1
MRS2	CYP2A13
GSKIP	KLK11
CCDC68	MYOZ2
PPM1B	LDLRAP1
NLGN4X	LAMA2
TBC1D20	RBM4B
DHFR	TSPAN13
GLE1	C14orf23
ACVR1C	IGF1
EFCAB7	MELK
LINGO1	FYB
XIRP2	FAM171B
CTAGE5	YPEL2
KIAA1024	TWSG1
UBR1	WISP1
KBTBD7	DGKB
RP11-407N17.3	LMBR1
ANGPT1	FIGNL1
TMTC1	RP11-315D16.2
PEG10	RSBN1
CHL1	CNOT4
ZZZ3	SESN3
ISPD	CEP78
HEATR1	ALDH1A1
LMLN	SLMO2
DVL3	OPRK1
ZNF385B	ATP6V1G2
CLIC2	CCL7
SDE2	TBX22
KCNG3	PREX2
PRAMEF13	GABRB2
GCNT3	NPFFR1
SNX10	GAN
MBD2	SPAST
ASPHD2	CAAP1
C5orf30	G3BP2
CRY1	ATF7IP
GDF6	C11orf48
PLP2	UBE2V2
ITSN2	SYT10
SESTD1	NSRP1
ADAMDEC1	PEX1
CENPJ	POLE3
TMEM27	FAM154B
ZNF793	UBN2
PTPN14	CCP110
EXOC5	C11orf44
BRAF	GOLGA6L10
BBS12	COQ10B
RALGAPA1	GOLGA8F
SNX15	EXOC5
PGM2	ANGPTL3
AMACR	SRD5A1
OTOGL	ZBTB21
MAPK1IP1L	P2RY1
BPI	GABRA6
PLSCR4	STAU2
SLC24A4	PDGFRA
INTU	HRH4
ZNF492	JRKL
PNN	ZNF99
LRRC57	SOCS4
HHIP	ENHO
TGFBR1	DROSHA
ROCK1	GTF2H3
ATMIN	MAPK1IP1L
ZNF273	RSL1D1
GPC6	TRIM49C
TMEM257	SORD
SLC25A37	TMPRSS11BNL
SLC26A7	RHBDF2
DLAT	NMUR1
DLL4	HIST1H2BK
TGDS	VAMP4
PTER	AKAP8
C4orf26	TRIM49
IGF1R	UBE2E2
UBE2H	IL36RN
REEP5	HEBP1
RBBP6	SPIN4
MLTK	FAM76A
PGC	TRIQK
METTL14	ZNF703
NUPL1	EMB
FAM160B1	DNM1L
TPR	ANKRD20A2
ERCC6	ANKRD20A1
ZFPM2	ARID4A
WDHD1	MICU3
DNAJB4	ANKRD7
EIF3H	ZNF331
GOLGA8I	HMBOX1
CCSER2	DCTN6
CCDC50	BCAS2
AKNA	FAM47E-STBD1
CCDC53	OLIG2
CSMD1	HSPBAP1
FGD4	MYF5
CHAMP1	CYP2A6
HNRNPLL	ST8SIA4
NACC2	SLC16A14
TMEM123	PBX1
ST8SIA4	AL162407.1
CTD-2054N24.2	C3orf35
ZC3H8	ZBTB18
SLC35F5	RPL23
DMBX1	ARFGAP3
ZNF567	PPP1R10
KPNA4	POU2F1
FOXR2	UTRN
MBL2	XPO7
GINS1	DKFZP434H0512
CASP9	DIO3
B3GNT5	SLC2A14
EIF4A2	LRRC8E
WDR12	ACAN
TMED5	C7orf31
FBXO36	RAB33B
UCHL5	RGS7BP
POLK	C8orf34
NSUN7	LONRF2
PHYHIPL	KLHL9
FRZB	DUSP28
CTAGE9	HECA
KATNAL1	LIPN
CRB1	NUBPL
SUGT1	ACTR1B
MBTD1	C18orf63
STRN	NPEPPS
TEX15	GOLGA8J
NUS1	LRRC19
SYT10	PAK1IP1
SSPN	PAX4
SLC25A24	VSTM2B
REL	KCTD16
TLK1	C21orf91
COL11A1	GNG2
AKAP5	NHLRC2
BACE1	SCN7A
PEX26	FAM200B
TBC1D19	CCDC13
JKAMP	USP51
IRX3	GSTCD
MEMO1	GBP7
C1RL	PPP1R2
LRP6	FAM198B
NCKAP5	AL353791.1
CDH19	SASS6
SLC33A1	UGCG
FNTA	WBP5
ARHGAP24	MREG
UTY	INPP4A
TCF24	L3HYPDH
C1orf27	NIP7
LCLAT1	TGFBR1
EP400NL	ZSCAN31
RINT1	NFS1
CMTR2	SLC30A6
FAM84A	SUCLG2
HMGCS1	SKIDA1
CEP170	ZNF865
PPM1A	MID1IP1
SLC38A4	SESN1
WNT2B	TLR3
PIGK	ANKRD34B
SMIM14	C12orf23
YTHDC1	EIF2A
TRNAU1AP	HGF
TYRP1	LPPR1
MAP4	HINT1
MED28	ALPPL2
MTAP	GOLGA8K
SGIP1	SLC17A9
SCUBE1	ZNF544
PSMA5	RDH11
GOLIM4	TEP1
COL12A1	MIPOL1
EARS2	FAR2
SEMA6D	SNX22
PARP12	NFIA
SASS6	TNFSF15
CTCFL	PPP1R1C
PPP6R3	ASB5
LACTB2	PLIN5
SPDYE3	CPED1
BCL11A	ST8SIA3
CDK12	LRRC55
CLEC1B	NSUN7
PANX1	MEMO1
LMO4	STON2
VMA21	NDUFB5
AP1S2	KLF9
TRIM33	CEP120
ARPC3	RALGPS2
RSRC2	SYNPO2
SLC25A40	MSH2
BCL2L2	LAYN
CMYA5	RIMS1
PCDHB17	VGLL3
ACYP2	AL645728.1
ZNF714	CR1
SESN3	THNSL1
ANXA7	HMGCLL1
SLC7A4	HBP1
POF1B	RXFP1
FAM196A	XXbac-BPG32J3.20
MRP63	PKIB
DCDC2	QRSL1
AK4	FAM83B
RIF1	FOXA1
SLC1A1	REEP3
SECISBP2L	MKI67IP
C15orf27	POLR2D
VGLL3	LTA
TMEM70	C11orf63
PUS7	TMPRSS11E
IMPG1	CCDC81
PCDH18	TSHZ3
FGL2	HRH1
KIF3A	XK
TRAM1	ADK
ATR	TES
VEGFA	ZC3H8
PEX13	GOLGB1
SORBS2	SCD
EBPL	DIRC2
CCNYL1	CTD-2162K18.4
GAS2L3	PIK3C2G
MYSM1	GPR82
TMEM50A	BCL2L2
ZBTB8B	ZNF536
ITCH	AC023632.1
EBAG9	LDB1
NOVA1	CEPT1
CXXC4	PA2G4
ST6GALNAC5	SGPP1
ARL4C	ZBTB8B
KIAA1671	C18orf25
CRLS1	PPM1B
RAB11FIP2	GATA2
MBNL3	SLC39A8
CCDC141	FMN2
THEMIS	E2F6
ZNF326	ZBTB38
TOMM34	FAM184B
HNMT	RP11-57H12.6
GRIN2A	SCRG1
HOMER1	GABRG1
RPL17-C18orf32	NFAT5
UEVLD	KIF7
ZBTB10	CHAC2
MLK4	ZNF610
RAB9B	TASP1
PRAMEF14	PKIA
TMEM106B	BTN3A2
NFIB	ANKRD45
FNIP1	CCDC169
PARP8	ARX
KCNQ5	DENND1B
ANTXR1	TOB2
BMP5	PNPLA8
ARID1B	CKS1B
FGFRL1	FAM175B
FRG2C	FAM185A
SCN3A	NMNAT3
OTUD3	C11orf54
RGS4	MXRA5
SLC30A4	CTAGE4
SIX4	CDKN2D
NANP	IL18R1
PATE1	TGDS
PMP2	BMP6
HIST1H2BF	DYM
TRAF3	PHF21A
MAP10	GOLGA6L9
BPY2	ZFAND5
CLDN12	LYPLAL1
SLC16A9	ZCWPW2
ADAM8	TTC33
APPL1	CNTN5
LGALSL	LAMP3
MS4A3	GPR151
KLLN	TMEM200C
AKAP4	TMEM123
PPP4R2	ZNF460
AHR	ARHGEF28
SHH	HERC6
UNC79	MSC
IL1RAP	INIP
RRP15	WNT16
TLR3	NT5C3A
MEF2D	KIAA1644
TRIM38	TM9SF2
LRRK2	EXOSC9
BCAP29	FABP5
KERA	FPGT
ROBO1	TTC26
VPS13A	OSGIN2
ERLIN1	ELOVL6
PMPCB	MAP4K5
PIK3C2A	AAK1
AKR1B10	ZWILCH
MED13L	PF4V1
GFPT1	ADAMDEC1
KRR1	GAPT
C7orf63	RIF1
ZNF83	B2M
TMTC3	KCTD4
PKIA	INPP1
INPP4B	FOXB1
LRRC9	SGK3
PTBP2	FLT3
FAM122B	AHR
UBE2G1	ATG4A
FBN1	CTAGE8
ZNF100	MAGEA9
KCNB2	RP9
NCOA6	ZNF34
RXFP1	CPEB4
PEX3	ENPP5
RNF41	SMCHD1
LRRC8D	CEP57L1
BAIAP2L1	ZNF74
PRR23C	CACYBP
KIAA1549	NT5C1B
EEA1	PHF23
UTP14C	AGAP7
PARP11	MYZAP
HS3ST3B1	OLFML1
CCDC59	ZNF492
C6orf118	TRIM49D1
PRDM1	PPP1R12B
PM20D2	RASEF
ELF5	CA13
BEND4	B4GALT1
FGG	ZNF354A
OR51E2	MAGEA9B
AC112693.2	ASAH2
CDK19	TMEM74
ZKSCAN8	SPCS2
C14orf23	FGF7
MCM3AP	SCN8A
EPHA5	AGAP8
SUMF1	TET2
RAB3IP	TGFBI
MIER1	NUP153
DLG1	FAM47E
DCP2	SLC25A51
ZXDA	MFSD8
CSF2RA	NT5C1B-RDH14
KLHL28	DPY19L2
GPR180	UBE2H
HECA	ERO1L
NXT1	CERS6
RAB2A	PEG10
FSHR	RAB31
MAP7	POF1B
YES1	ARHGEF38
ADAMTS5	TMEM236
RCBTB1	EBAG9
NAA30	CAV2
ZEB1	MOB4
GLUD1	PREP
GRAMD1B	TTC7B
ABCA10	NIPA2
NOG	A1CF
ZNF461	SUPT20H
EPT1	PSMA5
NPFFR1	MMAA
TAB2	ZDHHC13
GABRP	SCEL
ZIC2	CD226
RAB3GAP2	FBXO48
GPR64	IRX3
OSBPL11	HOXA7
RPRD1A	EYA1
UPP2	GRM7
BHLHE41	CXCL9
RALGPS1	RAB6C
GRM1	OCLN
DCLK2	PITPNB
DDX10	GUCY1A3
SPOPL	CEACAM8
WEE1	ZNF254
SLC1A2	C2orf69
CUL3	COG6
ZADH2	RIMKLB
ZNF23	TMEM261
SPATS2L	SAR1B
ULK2	VWDE
EPHA3	PTPN4
GREM1	GABRA1
MGP	NFE2L2
CCDC132	RECK
GSK3B	PPP3CA
PERP	HTATSF1
SPO11	TMEM86A
LYRM5	TPD52L3
BCLAF1	HPGD
GALNT5	FAM13B
PPAT	QKI
PAK3	MDH1B
NAA50	YIPF4
ANGEL2	LRRC58
ST13	VIL1
HINT3	REV3L
LRP2BP	SPATA5
DCAF4L1	PXDC1
PPIL6	TMEM200B
SF3B1	SERPINA10
NHSL1	ZNF354C
CRCP	DIS3
MEX3A	RAP2A
FGFR2	KLHL32
ZFX	LPAR1
USP45	PIGK
XIAP	TMEM26
AMMECR1L	SMIM14
GPR137B	LRIG3
ALDH6A1	APPBP2
B4GALT4	MAK
SOCS4	CTAGE9
HP1BP3	KDM6A
AP000783.1	INPP5D
NDUFAF3	ZC3H12B
SOCS3	POU5F1B
GPR151	LCP2
FABP4	GOLGA8H
HPS5	CEP70
MAGEE2	GNB5
SNX13	TVP23B
TOR1AIP2	CCDC50
SLMAP	MCUR1
HNRNPR	GOLGA6D
MOBP	SPRY4
RBM28	TRIM55
GBP3	SLC4A8
DCAF10	SLC6A13
GRIA4	PTPN21
GPBP1L1	FNTB
ATG12	C8orf44-SGK3
CNTN4	CDC7
FBRSL1	TMTC3
SDPR	SLC16A4
MEGF10	ARHGAP28
FAM120A	PDDC1
GNRHR	S100Z
KATNBL1	RFESD
SPIN4	TMEM245
IREB2	NANP
TOP1	SOS2
RNF103	SOCS6
GOLGA6L20	NR2F6
UGT8	TNFAIP2
WBP2NL	GOLGA6L9
USP51	CHURC1-FNTB
C6orf89	AGAP4
ITGB6	FAM111A
EMCN	UBXN2A
NFXL1	CT62
PPP1CB	SLC24A2
ARMCX2	TMEM183A
RIMBP2	NCK1
DCK	TMEM27
WDR17	C12orf60
BARD1	ERRFI1
SAMD8	C11orf45
B2M	C5orf24
UGT2B17	RB1CC1
UPRT	E2F7
CRK	LIN54
ARNT	TRIM6
TMEM183A	ACTR3
PDE1C	C20orf196
CHEK1	SYNJ2BP
ACO1	RAB9A
ZNF800	HOXD4
AC124890.1	ZNF583
GBP7	ZNF749
SYAP1	VN1R1
PHKA1	LSAMP
SCRT1	SLC2A11
SPDYE1	SLC17A5
UBE3D	ZBTB6
CREBBP	MMP16
TMEM236	NMNAT2
CDH9	SLC36A2
BNIP2	SLC6A1
FAM172A	LRRC15
YWHAZ	C9orf72
TCP10L2	TRAF3IP2
KCNQ3	PIGG
C4orf33	CAMK4
SP1	EYA4
RMDN1	SHOX2
DSC2	TTPA
RABGEF1	SPICE1
NFS1	MAP3K19
ATG3	NAALAD2
STK3	TLR5
HNRNPA1	RELT
ATAD2	DSG3
NEUROD1	SEC23A
MSANTD4	FABP2
TIFA	SERPINA5
FURIN	BCO2
REPS2	KLK7
PRKACB	PHACTR2
CCDC122	KAL1
BCAR3	ZNF558
C14orf37	NUP160
MUC22	RRAGD
ZNF697	NPR2
ZWILCH	C4orf46
PLA2R1	CYP1B1
ASB4	KCNN3
YAF2	NWD1
DPPA4	FZD6
FBXO48	TSSK1B
CANX	ITGB6
FIGN	RRAGC
TOX3	SUSD5
MAGEB5	JARID2
LIMS1	TMEM67
LDLRAD2	GPR12
CASR	AP3B2
EGLN1	SLC7A14
ZRANB2	XAF1
ZNF26	GOLGA6L4
GLRA2	RAPGEF6
C15orf61	MAGEB10
ZBTB6	CLEC3A
RARRES1	CSRNP3
CNPY1	SNRK
PCNX	RASGRP1
TTLL7	GPR63
TDG	ZDHHC15
COL4A4	DEK
IYD	GNAI2
ZNF776	TTC39B
HERC4	ATOX1
OSTF1	HECW2
PIGX	FAM60A
ASTN1	PLA2R1
PRAMEF1	PTPRE
XKR6	IMPA1
SLC4A7	ACAA2
PHF23	TMEM30A
TTC37	PPARGC1A
TMEM236	GNPDA2
COX5B	ZNF200
BTN3A3	MIB1
TVP23C	WNT7A
C15orf53	RP13-996F3.5
CHRAC1	LDLRAD2
SDC2	CLIP1
RAG1	SLC38A4
SNCAIP	FBRSL1
KLHL4	DIMT1
MXRA5	SLC2A3
GMCL1	CDCA7
ZNF770	SLC35A5
ZNF253	LAS1L
C14orf64	DTWD2
FAM46A	BRD3
KDM6A	VMA21
RASSF6	KCNK1
ATXN3L	ACVR1C
AP1AR	CACNB4
MYT1	GLUD2
ULBP1	FABP4
IL1F10	TFE3
PCDHB13	SERAC1
LUZP2	SERHL2
CYP1B1	PELI2
PIGP	TPST1
THSD7B	C15ORF37
CRTAM	RNF141
MTF1	TFPI
OSMR	KDELC2
ERI1	GLRX2
METTL10	KIAA1468
STOX2	ZNF503
YAP1	ZNF24
HPGD	SLC33A1
PTPN9	DCDC2
PLXNB2	LRRC42
CTD-2162K18.4	CPNE8
ITGA6	GLP1R
KANK2	SRSF12
ZNF556	ANKRD42
ZNF219	EEF2
SPRED1	STXBP4
PLK2	ZBTB26
IRS1	SPA17
BLOC1S5-TXNDC5	SYS1
SLC37A3	POFUT1
PMM1	UVRAG
CAMSAP1	GLDN
FBXO33	C5orf15
C20orf26	METTL6
DIP2C	SEPT10
PCDH7	BBS2
TNFRSF10B	C4orf45
EFHD2	PPP2R2B
SLC7A5	SRCAP
ZNF131	PARP8
	NLRP10
	GLUD1
	MCM10
	ACER3
	CYBRD1
	HSPE1-MOB4
	ZC3H6
	HIBCH
	TMF1
	NAA50
	CD2AP
	ASL
	ALPI
	RPS6KA6
	KCNE3
	NDUFA5
	TCEANC2
	ADAMTS5
	ARMCX3
	FAM227A
	GMNC
	PTAR1
	FAM213A
	MCTP1
	ISG20
	GOLGA6C
	NPAS3
	PLEKHH2
	NCAN
	C4orf36
	SERPINA3
	KRT78
	HLTF
	MMP13
	GPM6B
	RNF20
	COA5
	KIF27
	RAB23
	FAM84A
	TBC1D15
	CTC-432M15.3
	MRS2
	MPP6
	PURG
	AK4
	OPHN1
	CNPY1
	C1orf109
	ICOS
	DCBLD1
	CAT
	BAI3
	VTI1B
	NLGN4X
	TMPRSS11B
	SPATS2L
	HS3ST3B1
	MFAP4
	TMEM50A
	IKZF2
	TBC1D19
	ZFP30
	PAFAH1B2
	UGT2B4
	TMOD2
	NPAS2
	ZBTB37
	BCL2
	ELK3
	PIP4K2C
	CDH19
	FUZ
	GLCCI1
	SERPINB11
	RAG2
	RAB9B
	TENC1
	DSP
	MBTD1
	TMEM99
	NOX3
	ZNF37A
	EMCN
	CNTF
	BIRC6
	ZNF211
	CBFA2T2
	PDK3
	USP12
	PTPN1
	PAK3
	GINS1
	RPS3
	ZNF772
	GOLGA8M
	C1orf110
	KLHL24
	C15orf37
	GRHPR
	FSIP1
	NAA16
	RNF125
	CD40LG
	N4BP2
	PTPN23
	CNTNAP2
	CLIC2
	CPSF7
	FAXC
	ETNK1
	EPHA6
	MYO1B
	RCHY1
	SLC35A3
	MARCH3
	C15orf41
	PAQR3
	ENPP4
	KIAA1024
	SDE2
	BCAS1
	KCNB1
	ZNF81
	ZIC4
	ATP1A2
	GOLGA8I
	CRHR1
	DCX
	ZNF773
	SLC25A24
	CACNA1D
	C9orf170
	ZNF804B
	ESRP1
	NMT1
	LACC1
	PNLIPRP3
	PIH1D3
	ZFHX3
	PRKX
	ELK4
	HSPD1
	APOOL
	HLF
	RAD51L3-RFFL
	FBXO27
	ASXL2
	PHYHIPL
	SLC25A4
	ZNF770
	MAGEB16
	MTCH2
	CHRNA7
	PERP
	USP2
	CHUK
	NCAM2
	GORAB
	TAPBP
	DNAJC3
	EIF4E3
	KIAA0355
	MAP9
	KIAA0408
	TBL1X
	SLC41A2
	TFRC
	WDPCP
	RAB39A
	MARK3
	AFF4
	ZMPSTE24
	SLC35G1
	FAM8A1
	DTX3L
	NPAP1
	CDH9
	ZNF25
	FMO5
	TRPS1
	KCTD3
	AK3
	SETBP1
	SPPL2A
	DCAF7
	CDKN1B
	HIPK3
	ABHD6
	ADAMTS20
	OTUD3
	HMGB1
	OR9Q1
	AL590483.1
	RNF32
	RAB18
	TMEM19
	CYP51A1
	THEMIS
	MEF2D
	UBXN4
	C1RL
	BET1
	NAB1
	HPS5
	C6orf89
	FLRT2
	ATAD2
	BCAR3
	HS3ST3A1
	FAM149B1
	LONRF3
	CYP2U1
	SLC1A1
	DRGX
	DBF4B
	NUS1
	DDX60
	PLA2G4A
	HSD17B11
	RBM41
	KIF5B
	PPP1R15B
	ANXA7
	TTC39C
	ZNF546
	ACTRT3
	RPL15
	RASSF6
	TMA16
	SLC26A2
	AL161915.1
	HBEGF
	HLA-DPB1
	ZXDA
	BRS3
	P2RY10
	EFR3A
	ATP8B4
	CHD8
	TMEM52B
	C10orf137
	GOLGA8A
	NKX6-1
	ISCU
	C1GALT1
	ORAI2
	MTO1
	SS18L1
	C4orf32
	ZNF697
	CCDC14
	FPR1
	FAM92A1
	SNTG1
	TRAT1
	PIGO
	PMP2
	GOLGA8N
	PLEKHG7
	MAP3K7CL
	PTGFR
	CRTAM
	CDK19
	COL12A1
	PDE4D
	MPP7
	RND3
	RFFL
	CDYL2
	ZNF573
	AZIN1
	BICD2
	EIF3H
	KIRREL
	GPR1
	NEK4
	RNF13
	PLOD2
	ATF7IP2
	HIF1A
	PLEKHF2
	MOB1B
	ATL3
	PAK2
	SPACA1
	MLLT10
	SEPT8
	GALNTL6
	POLR2M
	GEMIN8
	NEUROD4
	WDR5B
	EHBP1
	FKBP14
	KPNA4
	LRRC8C
	DSEL
	TMEM167B
	LINGO1
	PGM3
	TTF2
	FGF2
	C16orf72
	NPAT
	ZNF136
	ANTXR2
	GSKIP
	RPL27A
	RAB8B
	AC112693.2
	PCDH19
[truncated: 3,615 more rows]

## Sheet: miR-29a-3p
Table S4-3 Consensus target genes of miR-29a-3p were summarized by 3 different target prediction algorithms
DIANA	TargetScan	MiRDB	Overlap
ELN	COL1A1	BRWD3	KIF26B
ATAD2B	TET3	COL3A1	ZHX3
HBP1	TET1	ERCC6	ADAMTS18
COL6A3	PI15	NFIA	ADAM12
SESTD1	TET2	TET3	IGF1
TLL1	ATAD2B	FBN1	FRAS1
COL4A5	HRK	DGKH	PTEN
COL4A1	COL3A1	ROBO1	SIDT1
MEX3B	ELN	ATAD2B	COL22A1
IREB2	TRIB2	VEGFA	ARVCF
IGF1	SUV420H2	DNMT3A	MEX3B
MMP16	XKR6	FBXW9	NID1
DDX3X	COL1A2	ELN	SMIM17
TET3	NFIA	PXDN	COL4A5
PAN2	EIF4E2	RNF19A	ANKRD13B
COL3A1	TIMM8B	HMCN1	AP1G1
ROBO1	HBP1	TMEM183A	PPP1R13B
NFIA	TDG	NAV3	ZBTB34
PCDHA11	IFI30	GRIP1	TET3
COL5A3	COL11A1	TET1	NFIA
KIF26B	C1QTNF6	COL5A3	ATAD2B
FOXJ2	ADAMTS9	TFEB	CHSY1
PCDHA6	ADAMTS2	COL11A1	PCDHAC1
ACPL2	MCMBP	ATP1B4	KIAA2022
PCDHA8	C7orf73	ZBTB34	GPX7
PCDHA13	COL2A1	DNMT3B	PCGF3
SMIM17	CYCS	TNFRSF1A	DIP2C
PCDHA12	LYSMD1	PURG	USP6NL
PCDHA2	COL5A3	LYSMD1	HRK
PCDHAC1	SMIM17	COL15A1	PPP1R15B
PCDHA5	IREB2	SMS	ZNF704
PCDHA4	YPEL2	RAB30	ABHD4
PCDHAC2	NASP	ADAMTS2	CTDSPL2
COL7A1	COL4A5	TRIM63	TAF5
PCDHA7	SLC22A7	COL19A1	DGKH
PCDHA10	COL4A1	PDIK1L	DICER1
PCDHA3	TMEM169	COL7A1	PCDHA13
IFI30	SPARC	FERMT2	HIF3A
GRIP1	ZKSCAN4	IREB2	PCDHA4
NSD1	SLC30A3	COL5A1	COL15A1
KIAA2022	PMP22	DGKD	MFAP3
MBTD1	SYPL2	HBP1	POLE3
PCDHA1	SMTNL2	RNASEL	LEPRE1
HIF3A	TPK1	KIAA1024	COMMD2
PXDN	DTWD2	COL4A2	REST
COL2A1	TMEM236	VASH1	PLXNA1
LIN7A	TMEM236	RLF	PGAP2
TMEM183A	PPIC	SGK1	SETDB1
FEM1B	ZBTB34	DTWD2	CPEB3
YBX3	GPR37	KIF26B	FEM1B
SLC16A14	ENHO	TMEM169	MLF1
RNF19A	PCSK5	CAV2	CHFR
RLF	ICOS	PCDHAC2	PXDN
C10orf67	HIF3A	ELF2	CLK2
COL4A4	ADAMTS17	ABCE1	NKRF
NAV3	SFTA3	MAP6	ADAM19
PMP22	REV3L	DAAM2	DNMT3B
COL8A1	COL5A2	CRISPLD1	RNF39
GPATCH2	TAF11	VPS37C	SCML2
COL15A1	COL4A4	SPPL2B	CDC42BPA
ASXL3	COL21A1	N4BP2L1	ADAMTS9
ADAMTS12	COL7A1	ANKRD13C	TRAF3
RNF39	COL9A1	PTEN	SYPL2
ADAMTS9	CCSAP	CEMIP	COL21A1
NPAS3	ARRDC3	NCKAP5	HMCN1
LYSMD1	MPZL3	RAP1GDS1	FGD4
CCNJ	FBN1	COL4A1	MAPRE1
DPYSL5	CDC42	COL22A1	MAPK10
ADAMTS2	PGAP2	COL5A2	GLIS2
CEP76	TSPAN14	HNRNPUL1	GNG12
STMN2	SESTD1	SUV420H2	COL7A1
BACH2	SS18L1	TMEM65	KDELC1
SUV420H2	LOXL2	SGMS2	ARMC8
TMEM236	TMEM183A	YPEL2	VASH1
DGKH	TPM1	TET2	PAN2
CCSAP	HAPLN3	NAV2	COL4A3
FAM167A	ZBTB5	ZNF282	ENHO
SH3PXD2A	MLIP	SH3RF3	ADAMTS2
ISG20L2	GSTA4	SLC5A8	SUV420H1
ANKRD13B	MEX3B	USP34	OSBP
GSTA4	ZNF282	SHPRH	SMTNL2
TMEM236	COL19A1	TDG	KCTD5
GPR37	YBX3	KLHL28	IREB2
KIDINS220	ISG20L2	PPIC	FOXJ2
EML6	HAS3	RNF138	PCDHA2
PIK3R2	COMMD2	PRR14L	DGKD
MEST	NAV1	KLHL8	PCDHA11
TFEB	TRAF4	AKT3	C7orf60
HMCN1	SH3BP5L	LIMS1	EML5
SETDB2	NREP	SHROOM2	SH3PXD2A
HAS3	ZFP36L1	DOT1L	KLF4
TET2	PTEN	ARRDC3	ANKRD52
ENHO	RNF39	IGF1	ASAP2
TNFAIP3	CBX6	STX16	TFEC
TMEM178B	KDELC1	PXYLP1	DCX
NOVA1	KIAA1024	AMMECR1L	PRR14L
ARID1B	ELOVL4	TPK1	CDK6
LAMA2	ASXL3	EML6	TMTC3
KDM6B	RAET1L	ZNF512B	GRIP1
BRWD3	PXDN	WDR41	SUB1
PDIK1L	GRIP1	TAF5	SOX12
MYBL2	FEM1B	STAG2	NSD1
RHOBTB1	WDFY1	EIF4E2	TTC30B
CAMK4	TBC1D7	ADAMTS18	ITGB1
FER	AGPAT4	HAS3	PI15
TRIB2	CLEC2L	ZFP36L1	COL5A2
SPARC	KCTD5	C4orf32	PDGFB
CLMN	ADAMTS10	TMEM135	ELN
C7orf60	FAM167A	CEP68	KLHL28
MXD1	SMS	C7orf60	ABCE1
SHROOM2	SLC10A7	LAMC1	REV3L
VEGFA	NAV3	WDR33	DOLPP1
TET1	FAM13B	CCSER2	NAPB
ZBTB34	SLC5A8	COL2A1	ZNF518B
COL1A2	REL	TRAF4	XKR7
ADAMTS7	DYNLT1	EML4	FAM167A
C7orf73	TFEB	HRK	TNFRSF1A
PI15	RNF19A	KIF26A	ROBO1
COL11A1	KCTD20	BMF	HBP1
ERCC6	LAMA2	LRP6	CRISPLD1
C4orf32	PAN2	PPP1R13B	DPYSL5
NAV2	C16orf72	PCDHA11	LPPR4
ZNF207	PDIK1L	PCDHA13	TRIM63
NARF	ARF5	DCX	FAM168B
FERMT2	SHPRH	PCDHA5	NAV2
CRISPLD1	VASH1	PCDHA6	ATP6V1A
ZHX3	FAM57B	PCDHA9	GRPEL2
SLC22A7	GPX7	PCDHAC1	DNMT3A
MARCH1	LSM11	SLC16A1	CDC42
KIAA1432	KLHL28	PCDHA4	COL19A1
COL5A2	FOXJ2	PCDHA3	TMEM169
COL19A1	MYBL2	KCTD20	HNF4G
NAV1	NUDT11	PCDHA12	PRRC2C
PTEN	VPS37C	TMEM183B	SMS
MST1	NAPB	BACH2	PCDHAC2
TMOD3	ENTPD7	AGPAT4	NFAT5
CAV2	ROBO1	PHLDB3	CILP2
GXYLT2	FRAT2	NASP	CCNYL1
TMEM212	ABCB6	USP6NL	ISG20L2
STX17	SNIP1	PCDHA7	TMEM183A
TIMM8B	NCKAP5	PCDHA2	IL1RAP
MUC22	BMF	EML5	PCDHA12
PGAP2	SGK1	PCDHA1	GXYLT2
LOX	TNFRSF1A	TUBB2A	UBE2K
TNFRSF1A	KIAA2022	DCUN1D4	LIMS1
GLIS2	TFAP2C	SLC6A14	VEGFA
NUP160	SGMS2	ADAMTS6	PITPNM2
ZNF704	ACPL2	REST	COL25A1
PRKAB2	COL15A1	PMP22	EOMES
ARF5	MBTD1	PARG	CCNT2
KLHL28	SLC36A1	KDELC1	PCDHA7
ICOS	NPM3	PAIP2	JOSD1
TNFRSF9	ZKSCAN3	COL4A4	LDOC1L
KCTD5	SLC16A14	JMY	RNF138
ZNF282	FOXO3	OSBPL11	SLC6A14
ADAMTS6	DNMT3B	MEX3B	GNA13
ZFP36L1	PDGFC	ZBTB5	FREM2
FSTL1	EFNA5	DOLPP1	TNFAIP3
CSRNP2	VEGFA	ADAMTS9	WDFY1
LPL	KIAA0895	CDCA4	TSPAN14
EFNA5	ZNF366	SLC4A7	ADAMTS17
COL5A1	CCDC117	MAPK10	MCL1
TIMM44	TMEM178B	SIRT1	PDIK1L
BCL11A	CHFR	EOMES	LAMC1
SNX24	ID1	NPAS3	DOT1L
METAP2	HS3ST3B1	TMEM33	USP37
WBP1L	MFAP3	CHSY1	ELOVL4
ATG9A	CAV2	GIT2	NLRX1
COL9A1	SCML2	ATRN	SUV420H2
KDM5B	NPAS3	ZNF28	C20orf112
SMTNL2	COL27A1	SPIN4	RNF165
LAMC1	MYCN	ZNF518B	CREB5
TMEM169	FAM3C	CPEB3	C11orf57
RHOT1	BAK1	DIO2	DTX4
OTUD4	N4BP2L1	CCNA2	KCTD20
FAM105B	CRISPLD1	C5orf15	FERMT2
RAB30	TRIM63	HORMAD1	COL3A1
SCML2	KLHL8	SYPL2	WBP1L
PDGFC	SLC6A14	ELOVL4	IFFO1
DNMT3A	SRSF10	NANP	COL9A1
RBM26	FSTL1	CNR1	CCSER2
DNMT3B	TUBB2A	BLMH	COL5A3
CLDN1	CDK6	MORF4L2	COL4A2
MYCN	COL5A1	GPATCH2	HAS3
SLC44A5	ADAMTS7	IFI30	KDM5B
PPIC	GNG12	COL21A1	PCDHA10
CLEC2D	TMOD3	GXYLT2	BMF
KIF26A	DCAF12L1	MYCN	STARD8
FAM57B	TNFAIP3	SLC7A6	KIF26A
C1QTNF6	AMMECR1L	CCNYL1	DLG2
TERF1	SOX12	SERINC5	RMND5A
TTC9	CCNJ	DDX3X	VPS37C
COL4A3	KCTD3	HMGCR	TUBB2A
TNRC6A	COL6A3	TFEC	LRP6
CALCB	ETV4	NSD1	TMEM65
PAPOLG	TUBD1	COL4A5	PCDHA5
CYP4F3	HMGN3	CLDN1	GPR37
IFFO2	ANKRD13B	TMTC3	CCDC117
TDG	HMCN1	PRKRA	STX17
CLCN5	DLGAP2	PIAS2	HDAC4
PRR14L	DCX	PDGFRA	HS3ST3B1
NAP1L3	BLMH	LARP4B	ZFP91
PURA	TLL1	TLL1	CTNNBIP1
BTBD10	RAB30	LOX	BLMH
ADAMTS10	PTHLH	R3HDM4	LOXL2
COL1A1	MCL1	ANKRD13B	CCNJ
ZBTB5	SNX24	THAP2	TMEM236
THRA	PHLDB3	FEM1B	COL4A4
KCNJ6	C11orf87	TRAK2	KLHDC3
TFAP2C	BTG2	CLHC1	MGA
BRWD1	WISP1	GCC2	ZFP36L1
DBT	OSTC	KIAA1644	ANKRD13C
ROR1	ADA	GPR37	MTMR4
BAK1	HOOK3	C12orf40	JMY
USP6NL	PTP4A1	MAPRE2	NUP160
ZNF28	MLF1	TBC1D7	ARRDC3
SLC5A8	NIPSNAP3B	ELMSAN1	DCUN1D4
MAP6	PPP1R3D	XKR7	C11orf87
GREB1L	ZBTB37	KLF4	TMPRSS3
HAPLN3	KIAA0355	JARID2	C4orf32
SLC35B2	COL22A1	SESTD1	TDG
FARP2	NIPSNAP3A	YTHDF3	CLEC2L
GNG12	GEMIN2	KIAA2022	CMPK1
KDELC1	DGKD	B3GNT5	TP53INP1
MAPRE1	NANOS1	PHF21A	EML6
ZNF469	VAMP7	HDAC4	ZSCAN25
UBTD2	BRWD3	IL1RAP	AMMECR1L
LRP6	TTC30B	RMND5A	TET2
PPM1D	ABCE1	SETDB1	COL2A1
TPM1	CDC7	DICER1	IFI30
KCNC3	GPR50	COL4A6	ZDHHC5
SCHIP1	AP5S1	SS18L1	TRAF4
MICB	HDAC4	NKTR	KLHL8
MFAP3	CSGALNACT2	C18orf42	TPK1
CUEDC1	URM1	PGAP2	NAV1
SMEK2	CPS1	GPX7	JARID2
ENTPD7	C5orf15	ADAMTS17	KIAA1549
TTC30B	DCP2	ZBTB10	CHIC2
ADAMTS17	ZNF469	GNA13	SMPD3
NIPSNAP3B	FAM101B	KIAA1432	C16orf72
IL1RL1	RAB15	LRCH1	DIO2
RGS1	FBXW9	RIT1	TAF11
COL4A6	ZBTB47	KIF24	GEMIN2
CTC1	ADAMTS18	LIF	DCP2
MOBP	ELF2	KCTD5	MYCN
ERLIN2	CCNYL1	ZNF346	SGMS2
KIAA1024	G6PC	PPM1D	TIMM8B
ELOVL4	C11orf57	DPYSL5	ELF2
SCYL2	SERBP1	C10orf55	ZBTB10
RHCE	KIF26A	CHFR	WISP1
ELF2	CACNA1A	ZMYM2	METAP2
MGAT4A	ARRDC4	RND3	RIT1
ATXN1	ZSCAN25	PLXNA1	FBXW7
ARRDC3	DOLPP1	HNF4G	PCDHA3
ZDHHC5	SCAMP5	NLRX1	ERCC6
HS3ST3B1	CHIC2	AP1G1	COL4A6
COL25A1	WASF1	LAMTOR1	RAB30
RAET1L	F11R	ULBP2	UBTD2
DOT1L	PLEKHF2	CCNT2	COL4A1
DAZL	RIC3	THBS2	MED12L
PIK3R1	TAF5	MORF4L1	ZDHHC21
ZNF577	STX16	PIK3CG	XKR6
COL27A1	DGKH	PIK3R1	BRWD3
PITPNM2	IFNG	PER3	NAV3
PLAG1	PRR3	DENND6A	KIAA1024
SEC23A	MLLT11	HELZ	LOX
VPS33B	QKI	FAM168B	ZMYM2
ATP10D	CCNL2	AKAP13	ZNF512B
MORF4L1	PIK3R1	SEC11A	MEST
HBEGF	R3HDM4	SMEK2	PCDHA1
ARSB	IFFO1	BIRC2	ISLR2
SIKE1	NRSN1	ASAP2	CPS1
PCGF3	LASP1	PCDH17	HAPLN3
FSIP2	JAZF1	ANKRD49	PIK3R1
MAFB	LDOC1L	CMPK1	PCDHA8
TDRD3	FZD4	SUV420H1	HELZ
BMF	AHR	RAB31	TET1
USP49	DDX3Y	KCTD15	SHROOM2
SLC6A14	CACFD1	AKAP5	COL6A3
MLF1	AAR2	AIM1	CUEDC1
FBXW7	CMPK1	RGS1	ABCB6
ANKRD52	FAM193B	SAMD4A	LYSMD1
CPS1	ZBTB43	ABHD5	PPIC
TESPA1	AMOT	RARB	MXD1
VGLL1	LIF	CSTB	TFEB
RIT1	RAPGEFL1	LOXL4	YBX3
GPC4	PDHX	PTHLH	CLDN1
SS18L1	FERMT2	LOC102724335	SIRT1
MAP4K4	ABHD4	ZBTB41	SS18L1
KPNA1	PCYT1B	MLXIP	CAV2
CALM3	DPYSL5	XKR6	PTP4A1
LSM11	CLK2	C11orf57	SNX24
ERC1	CPEB3	EMP2	TLL1
ZKSCAN4	AMER1	SLC31A1	ADAMTS10
CDK16	SIRT1	NAV1	ZNF282
FMO1	IL1RAP	KLHL25	HMGCS1
CPSF7	NDN	FOXJ2	STRN4
CDKL2	USP34	ADAMTS10	RNF19A
CCNL2	XPNPEP1	ADAMTS7	COL5A1
LOXL2	FBXW7	SPRY1	FREM1
LENG9	ITGB1	CUEDC1	COL11A1
RORA	CDCA4	CD93	STX16
ANKRD13C	SETDB2	HAPLN3	N4BP2L1
AMMECR1L	ZNF512B	ZDHHC21	ZBTB5
CFL1	EML6	DLG2	SLC30A3
RP11-444E17.6	PARG	ARPP19	MORF4L1
ISL1	CCND2	C20orf112	PLP1
GCSH	LPL	CSRNP2	PMP22
SGMS2	MAFB	NID1	LARP4B
NUDT11	MARCH1	NAP1L3	RFX7
STRN4	TRPC6	PRRC2C	CSRNP2
SFTA3	GGCT	DDX46	STMN2
AGO3	ABHD5	TSPAN14	LPPR5
ASTE1	OTUD4	SMPD3	BACH2
ZNF141	RARB	GPCPD1	KIAA1432
ASAP2	DCUN1D4	ADAM12	DCAF12L1
E2F7	SERPINH1	RFX7	DDX3X
ULBP2	CASP7	SIDT1	AP4E1
EML5	GRAP2	FLVCR2	SESTD1
PALM	KCNJ6	STX17	RHOBTB1
SLC30A3	TFEC	POLR3H	TMOD3
NFAT5	RNF138	SLC30A3	AKT3
OXR1	ZNF518B	PTBP3	DAAM1
TPK1	MED12L	CHIC2	NPAS3
INSIG1	NID1	AKT2	SLC16A1
DIP2C	GLIS2	PLEKHF2	TRIB2
N4BP2	COL8A1	IFNG	INSIG1
EMP3	AGO1	PPIP5K2	SMEK2
IQCJ	NKRF	ATP5G1	ERC1
COL22A1	PLEKHA8	MGA	PPM1D
CDK6	RAP1GDS1	KLHDC3	SLC5A8
GSTO2	LEPRE1	LEPRE1	AMER1
MSL3	UBTF	GID8	ADAMTS7
PDGFB	PALM	MDM2	YPEL2
UBXN7	PPM1D	PHF14	PCDHA6
MCL1	THRA	COL9A1	RLF
ZMIZ1	KCNRG	CLEC2L
ISLR2	ERC1	ZHX3
CBX6	SH3PXD2A	ANKRD52
HDGF	MFAP2	PITPNM2
FAM65B	ISL1	KDM5D
DCAF12L1	MEST	KDM5B
SIDT2	REST	CAPRIN1
DLG2	ARL4A	TIMM8B
RAPGEFL1	PDGFRB	COMMD2
PTP4A1	VASH2	TMEM236
VCPKMT	SIDT2	NKRF
SNRK	DOT1L	COL6A3
INA	HNF4G	DCAF7
SH3BP5L	PCGF3	ZDHHC5
MCU	SETDB1	TUBB2B
DNAJB7	TP53INP2	ING3
NANOS1	EPC1	GRPEL2
VPS37C	CILP2	TUBD1
GPR85	TMPRSS3	GCSH
IQCJ-SCHIP1	H2AFY	ENHO
DYNLT1	INSIG1	MAU2
TRIM9	COL4A2	NEDD9
ATP2A2	MAPRE2	C2orf68
DDI2	TMTC3	RCC2
GMFB	CD276	CCDC117
SCML1	FREM2	PAN2
SGCB	PRKAB2	PHC1
TUBB2A	FOS	CDC42
MBD5	MAU2	RNF165
ADAM12	ZC4H2	LDOC1L
REL	SMPD3	SOX12
XKR6	CAMK2G	MLF1
NID2	DNAJB11	TMEM133
KIAA1549	C1orf226	CYBRD1
C2orf68	TGIF2	DAG1
POLE3	RAB12	CCNI2
MORF4L2	RNF141	NAPB
CASP8	C9orf72	RNF39
ATP10A	FAXC	ERC1
NAT1	UBFD1	GNB4
NF1	PIK3R3	SNX24
KIAA0355	HMGCR	NFAT5
EIF2S1	C2orf88	ATP6V1A
REV3L	CPSF7	USP42
KIRREL	COL6A2	ABHD4
JAZF1	MMP16	ITGB1
RTKN2	KDM5B	MCL1
PLEKHA8	JARID2	HS3ST3B1
SERPINB9	MBLAC2	MAFG
LGALS8	CTDSPL2	CDC42BPA
ZNF263	CALM3	PTPRK
YPEL2	RERE	GTF3C3
CEP95	KLF4	TNFAIP3
TFEC	C16orf87	SNX4
PAG1	POLE3	PPM1E
UBE2K	ZBTB10	GTF3C4
ASB12	FZD5	FREM1
CCDC38	TSC22D3	DSC2
LYPLA1	SENP1	USP37
MTMR4	IGSF1	VPS13C
IMPDH1	NARF	ENPP2
SNIP1	DCLK3	RNF144B
CMPK1	NFIX	RNF152
HIATL1	MYL6	PEX5
PPP1R15B	HMGCS1	AMOT
ADAMTS19	EOMES	PPARGC1A
ESRP2	DCAF12	C16orf72
MAP2K4	GNA13	SH3PXD2A
SERPINH1	MAFG	MXD1
SH3GLB1	N4BP2	MEGF6
DICER1	BACH2	STMN2
SIRT1	KIAA1432	PROSER1
ZNF512B	AKT3	C11orf30
FREM2	NKIRAS2	DTX4
NAP1L6	BCL2L2	SCML2
NAPB	DENND2C	TMOD3
COL21A1	EHD2	CD276
AKT2	CHSY1	CREB5
IGSF1	CLCN5	KLHL42
ZNF148	DENND6A	PCGF3
TMTC3	SOWAHC	CLK2
ADAMTS18	THAP8	PCDHA10
EVA1A	PEG10	PCDHA8
EIF3J	SAMD4A	STARD8
ARPC2	LARP4B	CA3
ZNF396	GJD2	ZNF230
SLCO5A1	PRRC2C	INSIG1
AP1G1	TMEM65	ADAM19
PTPRJ	SPRY1	LPPR5
AUNIP	WBP1L	KIAA1549
TBCCD1	RIT1	C22orf29
KREMEN2	AL626787.1	MYO16
HRK	SLC2A3	SFPQ
WDFY1	UBE2H	C17orf103
CENPB	ERLIN2	C9orf3
PCDH15	EIF3J	PRDM1
ERP44	SPTAN1	WISP1
SCAP	SLC25A44	C11orf54
NMI	ALS2	DAZL
TRAF4	CCNT2	TRIB2
IL1RAP	CREB5	UBN1
NCOA3	RPS15A	WBP1L
RMDN3	TCF4	MED12L
SLC36A1	TMEM256-PLSCR3	AMER1
DCX	SCHIP1	DAAM1
C8orf31	GPAM	ATP2B4
GTF3C3	SHROOM4	MLLT11
C10ORF68	KLHL42	ISLR2
RERE	XKR4	DCP2
COL4A2	TBX21	COL6A2
RNF141	SH3RF3	FREM2
GPX7	METAP2	APPL1
USP29	SESN1	CDK2
CCSER1	P2RX5	COL25A1
ZNF862	CDKL2	UBIAD1
CLOCK	GAB1	DIP2C
LINC00999	ZBTB46	WDR26
SCAMP5	EML5	GAB1
C16orf72	CDC42SE1	LPPR4
PPP1R13B	BACE1	COL4A3
LRRC59	AKAP5	DBT
MED26	VIPAS39	ARMC8
LARP4	GID8	CCND2
PHLDB2	NKAIN1	NLGN3
ARL17A	SCN3B	KCNC2
DDX3Y	CELF6	ATP1B1
LILRA6	ENPP2	SMTNL2
ZBTB43	VHL	AHNAK
CAMK1D	ADAM19	PTX3
AC132186.1	MEGF6	IFFO1
HINT3	MOG	ID1
CYCS	FAM65B	CILP2
ADHFE1	DAAM2	CTNNBIP1
SRSF10	PPIP5K2	OSBP
ZNF658	USP42	MAST4
MUC7	PLP1	LOXL2
BCORL1	UPK1B	BDH1
ZNF644	CPM	AP4E1
AMER1	RNF152	PTPRJ
DDX21	STC1	C1orf198
ZBTB37	PALM2	YBX3
FAM193B	TRIM9	PDPN
FAM136A	SIAH3	CACNA1C
MYO1E	CNOT8	TMPRSS3
FABP1	RCOR1	C5orf24
ZFP91	CNR1	DCAF12L1
FAM13B	STX17	FAM167A
XPO4	STRN4	SMIM17
TAF11	CCDC85A	CDC42SE1
EXT1	RHBDD1	CPS1
BTG2	CEP97	ALKBH3
CCNT2	TNFAIP1	KBTBD8
EHD2	TMUB2	CAND1
AAR2	STAG2	HIATL1
DCP2	KCNIP2	GABRP
DDX5	NFIB	IL36G
CPEB3	IL10RB	TTC30B
PSME4	GRPEL2	SRCRB4D
TAF5	SLC16A1	TAF11
XKR7	MIF4GD	UBE2K
MGA	YWHAE	NDRG4
SMARCC1	RNF169	TXNDC16
WDR75	NCKAP5L	GNG12
PRPF40A	ATG9A	LEP
MMAA	MYO16	POC1B-GALNT4
FOXO3	CELF2	ABCB6
ARMC8	KLHL25	REV3L
GABPB1	SRCRB4D	MTMR4
WHSC1	HELZ	GALNT4
GRAP2	ATP2B4	UBTD2
AL626787.1	PROM1	RPL22
FRAT2	TUBB2B	ARSF
LARP4B	RCC2	TMEM254
GRAMD1B	EN1	GLIS2
HMGN3	ADAM12	WASF1
SMCO1	CBX5	PPP1R15B
SERTAD4	IQCJ-SCHIP1	SLC2A14
MARK3	CTNNBIP1	CLEC7A
EPC1	B3GNT5	ARVCF
FAM101B	PLEKHA1	FOXN2
TNRC18	VCPKMT	NF2
RAB15	PPP1R15B	WDR18
SETDB1	FAM168B	NCOA4
CSPG4	TRAF5	GSK3B
SMPD3	AP1S1	B4GALT6
CFL2	COL24A1	KLF11
FREM1	NANP	ZSCAN25
PALM2	VANGL1	MS4A6A
MOSPD2	FGD4	STRN3
CEACAM6	ANKRD52	ZNF704
SFPQ	PRMT6	PI15
MED12L	CUEDC1	ZMYM3
HECW1	RFX7	CPM
GTF3C4	CSPG4	VASH2
CCDC138	EMP2	CCNJ
DENND1B	KCTD15	HMGCS1
PRRC2C	SNRK	NUP160
SYPL2	ZFP36	OXR1
PDE7B	STK38L	ARHGEF19
SPIN4	HOMER1	PDHX
CALCR	TNFRSF11A	RASAL2
ZSCAN30	HTR7	GPRIN3
PQLC1	TTC14	PPIF
MSH6	HAPLN1	RHOBTB1
TSPAN9	MOB1A	SNX8
SPTY2D1	GTPBP2	METAP2
FZD4	SIDT1	STC1
ABHD4	KLHDC3	SLC2A3
RABEP1	TSPAN4	ZFP91
GNA13	GPR85	C2CD4A
ZBTB47	RTKN2	OTUB2
C2orf88	COL4A3	SOHLH1
TM4SF18	TMEM86A	SPAST
SLC39A13	CA3	CTDSPL2
ALS2	KIF26B	KIAA0895L
NBEA	BMP1	C11orf87
KCTD3	PPP1R13B	AHR
ZKSCAN3	MTSS1L	DPYSL3
SLC25A13	GNS	PRICKLE2
ADAM22	CYB561D1	NFATC3
PDE8A	BBC3	CGGBP1
CCSER2	GAN	TESPA1
NDST1	SLC25A15	PLP1
WDR41	AMMECR1	PDRG1
KLF4	DTX4	SLC37A1
RNF138	BEAN1	G6PC
STX16	GATC	JOSD1
PCYT1B	POLR1D	STRN4
HDAC4	WASF2	WDFY1
ARHGAP36	PTBP3	TMEM151B
CDC42BPA	PTPRK	CARD18
NID1	FAM184B	TAB1
C12orf45	UACA	FRAS1
SMS	ARVCF	C3orf43
OSTC	MBD5	HINT3
IFFO1	HTR6	FANCE
EIF2S2	E2F7	SUB1
XKR4	ZMIZ1	CALU
DIXDC1	MSL1	MFAP3
KCTD20	PPM1E	C17orf50
AICDA	TRAFD1	LANCL1
GOLGA7	LRRC58	POLE3
LIMS1	LDLRAD3	LEPROT
MCIDAS	LAMTOR1	ILDR2
HAT1	SLC39A9	DNAJB2
ARVCF	NCOA4	MAT1A
SMURF2	KDM5C	TRAF1
MPZL3	MXI1	MAPRE1
ZSCAN25	C4orf32	CDK6
NIPSNAP3A	RNF144B	NOTCH2
PTBP2	PRKRA	FOS
TRIM16L	SLC25A45	GEMIN2
SVIL	MAZ	HIF3A
TRIM63	GPCPD1	FGD4
RFX7	IFFO2	NREP
CD93	PEX5	NAA40
SCLT1	C17orf103	TMEM132A
CLEC2L	BAX	TOMM20
TSPAN14	SMARCC1	ZNF468
DLGAP2	ISLR2	ZNF396
SERBP1	BCL11B	XK
KIAA0895	ZBTB41	RAB6B
FAXC	YRDC	IL18R1
PDGFA	LOX	MAPKBP1
KIAA1549L	MAP6D1	TP53INP1
MOB1A	PLAG1	TGFB2
XPO5	MTX3	EDC3
ZKSCAN7	SLC16A2	PTP4A1
ATP2B1	KNOP1	POLI
GALNT10	PAPOLG	PGM3
CREB5	KDM4B	COLGALT2
TANC1	MAPK10	CLVS1
ZNF518B	SYT2	NAT1
N4BP2L1	AL021546.6	MAT2A
ETV6	NDST1	SLC25A15
USP37	SLC24A4	FBXW7
RRAS2	PIAS4	ISG20L2
ZBTB40	MSTN	RNF150
KY	SIX5	COQ5
PTPRD	LMLN	PIKFYVE
DIP2B	CALCR	MEST
ZNF366	ELMSAN1	ZNF761
FNDC5	PRKG1	TRAF3
RALGPS1	FKBP14	SEC24D
DCAF12	MED26	ZHX1
GM2A	KCNC3	XRN1
GNS	AKAP13	PDGFB
DIO2	ELAVL4	MIER3
VSNL1	NOTCH2	AICDA
PSME2	ZNF362	SPEN
NRAS	ZFX	TNFRSF9
CDC23	BICD1	U2SURP
CNOT1	PAQR6	CBX2
MIB1	HDGF	SWAP70
CDC42	DPP4	DUSP2
DTX4	ANKRD27	UBA3
MRPL17	SNTB2
C1orf21	YY1
TRIM16	NTNG2
LUZPP1	CX3CL1
INPP5B	INA
TNIK	DLG2
VPS13A	SFXN3
AKT3	CLPX
NCKAP5L	EMP1
FZD5	UBE2E3
CIDEC	DIABLO
KIF20A	ZFP91
FRAS1	TMEM179B
XDH	KIF5B
ANK3	SPSB4
ALKBH8	SYT9
JMY	CTNND1
FGD4	PRR14L
C10orf54	BSND
KLHL24	RUNX1T1
ZBTB46	RASAL2
PHEX	CDC42BPA
C9orf72	RIOK3
PRR3	SLC25A22
CHRND	FBXO28
RALA	CAPN7
RAB14	FKBP4
CTNNBIP1	AP4E1
IDS	CNOT6
CTSO	NLRX1
PLXNA1	STRN
ADAM19	CAMKK2
CSGALNACT2	DUSP2
ATG16L2	PCDH17
GPI	MTMR4
PLP1	LOXL4
KLHL8	GNG2
ATM	RNF150
AR	ZCCHC17
FBXW2	NAA40
PTPN1	COL4A6
NNMT	BDKRB2
RMND5A	LAMC1
ADAMTS14	KIAA1199
TBL1XR1	NUP160
BRINP1	PIK3CB
ACVR2A	DNM3
SPNS1	KIF5A
UBTF	AP1G1
NUDCD1	VTA1
PDPN	NFIC
SNAP47	PER3
TMEM65	RORA
AP4E1	KDM5A
RNF122	PAG1
PINX1	OSBP
SREBF1	PDGFB
EDNRB	SLC43A2
RNF217	KIF3B
DGKD	FAM84B
ENPP5	SPAST
COMMD7	UNC13B
FIGN	LEP
BLMH	SUN1
MMP8	NAV2
C4orf29	STAT3
CEP85L	FMN1
SVEP1	PRICKLE2
ITGB1	RNF122
TSPAN8	AQP4
RALGAPA1	DSC2
SLK	SVIL
HHIPL1	KCNV1
ZNF773	WDR26
CDC7	MANEAL
MOG	TTYH2
IQUB	DAB1
DPYSL2	PHC1
USP31	ITGA6
SYNCRIP	MTMR9
TMEM86A	INSRR
AK4	AIM1
ZFX	LGI3
LINGO2	LTBR
FYN	LRRC59
GLUD1	AMFR
FOXP1	SLK
CCNYL1	FAM109B
RGAG4	UBTD1
SAMD13	HLF
DAB1	RGAG4
RNASE13	RHOBTB1
HOOK3	VPS25
ZC4H2	ZNF24
C10orf55	PRPH2
ATP11B	PURA
SLC9A5	ITGA11
PIK3CB	FRAS1
TMEM75	NEGR1
FANCC	SH3GLB2
PTX3	XKR7
TP53INP2	TBCEL
DRD1	HNRNPF
HMGCLL1	SDK1
PIP5KL1	LRP6
EPS15	MAP4K4
CCDC117	AGO2
AQP2	IL17RD
CHIC2	PHACTR2
SLC37A1	RYBP
SH3PXD2B	HEYL
BDKRB2	TANC1
PPP6C	RAB40C
LDOC1L	SMEK2
HNRNPF	DHTKD1
AEN	TMEM132A
DCUN1D4	KLHDC10
WDR65	KIAA1549L
SEPT5	CTPS1
SNX4	TIAF1
FAM182B	OSBPL6
WISP1	TMEM229B
KIAA2018	SGK494
ZDHHC21	FRS2
LGMN	IMPDH1
SOX6	C7orf60
GEMIN2	KIAA2018
NKRF	RP11-192H23.4
AGO1	SLC7A6
ADAMTS3	STRN3
RAPH1	DIP2C
HNF4G	GLIS3
CBX5	RFESD
SEPSECS	SLC16A10
ESCO1	UNK
PDS5B	KPNB1
CCDC146	SPRY4
KDM5A	SERINC5
C4orf45	FIGN
UACA	TRAK2
SP100	TRAF3
TP53INP1	DRP2
CNKSR3	FOXN2
ZNF662	HSPA4L
ZBTB10	DNMT3A
SMARCA2	HBEGF
LEPRE1	ZNF641
KDM4B	SVEP1
REPS2	AFF4
MTERF	STARD8
CNTN5	PAQR3
FRMD4A	CALU
NPM3	ADCYAP1R1
AFAP1L1	RNF165
SLC16A10	RBAK
SIDT1	C21orf91
GAN	KIRREL
NDRG4	AGO3
CX3CL1	FAM53C
CDCP2	PSD2
WDR48	ATRN
GPR89A	NCOA3
TTC31	JMY
PLEKHA3	ATXN1
MAP2K6	MGA
CEP41	SPATA2L
YY1	TMED9
FCHSD1	SPNS1
EHMT1	CHMP6
CLEC7A	DUSP22
ZIC5	MAPKBP1
KIAA1715	DSG3
AGR2	SLCO5A1
BIRC2	ARHGAP36
EOMES	TIGD5
DMRTB1	RAB27A
CNOT6	NFATC3
RFXAP	MIB1
FAM3C	GXYLT2
ARNTL2	XXYLT1
GABRP	PDK4
RIC3	FREM1
NLRX1	GGA1
ST3GAL6	KCNJ12
ATP6V1A	BCL7A
MAPK10	SETD8
HPCAL4	GLB1L
F11R	FAM124A
CTDSPL2	ZNF852
C16orf87	RP11-766F14.2
TRAF3	VPS36
TRAM2	RALGPS1
APITD1-CORT	GABPB2
KCNC2	DIAPH2
ABCE1	KPNA1
NKX6-3	CCDC28B
CAPRIN2	CTSF
BAIAP2	RBMS2
SLC16A1	PITPNM2
NUB1	PGM3
NUFIP2	FBXL18
MSL1	HOXC13
CELF1	HN1
CAMKK2	TMEM255A
NKIRAS2	ORAI2
MARS	H2AFX
SETD8	GMEB1
C11orf87	FAM126B
REST	C5orf24
SUB1	XRN1
CMYA5	C20orf112
ELOF1	ANTXR2
CEP68	TACC1
WWTR1	HNRNPUL1
SAP30L	KDM6B
SPTAN1	EIF2S2
PARP11	PRPF40A
HELZ	SYNCRIP
FRK	KBTBD8
ZMYM2	KLF12
RNF165	DAAM1
ABCB6	DPYSL3
RUNX1T1	EPS15
NUDT3	SLC43A1
MDM2	NRAS
LAMC2	HECW1
CCNL1	PTPN4
ACVR2B	DIO2
GNAI2	DPYSL2
ZNF37A	EED
UBE2Q1	DIXDC1
HMGCS2	EML4
OSBPL11	PDE3A
LCORL	ANKRD13C
TENM3	PEAK1
AIFM2	NAA60
FAM214A	LSM14B
CTD-2278I10.6	TGFB2
TIAM1	CLDN1
LPPR4	MOB1B
GRPEL2	IGF1
RP11-77K12.7	PTRF
NRCAM	TRAM2
SLC30A7	LPPR5
PLEKHG7	DCAF7
XPNPEP1	EPOR
ZNF362	USP6NL
LATS1	GSK3B
KIAA1199	LDLRAP1
HTATIP2	MXD1
CILP2	RIC8A
TMPRSS3	TSFM
ITGA11	TMEM33
BCL11B	SLC16A7
SOX12	KLHL9
FAM208A	KIAA1549
PRY	KIAA1644
PRY2	ZIC5
PEX26	PHLPP2
KIFC2	C4orf29
VIPAS39	TNRC18
SLC1A2	RNPEPL1
RGPD6	PRRT4
COMMD2	FTCD
CCDC144NL	CDK16
HMGCS1	LDLRAD4
ANKEF1	COL6A6
ZNF783	MIEF1
STARD8	NIT2
TADA2B	NAA60
BRD3	WNT10B
PHACTR2	NPAS4
LRRK1	CAMSAP2
CHRNA7	ONECUT2
CORT	PVRL1
DAAM1	ZNF532
RBFOX3	ALKBH6
NPHP4	BRWD1
OXTR	FAM131B
IL2RA	NLGN3
OBSL1	ONECUT1
CHRFAM7A	BCORL1
PKNOX2	NCOR2
MDGA2	FCHO1
HDAC10	L3MBTL4
SDK1	TMEM234
OSBPL6	WNT8B
ZNF197	PRELP
MANEAL	ACTN2
SUV420H1	SGCB
ASPHD1	FBRS
DYRK2	OSBPL3
JARID2	PPP1R9A
ASIC1	NHLRC2
CLK2	SRGAP2
MED28	C11orf30
PSMF1	SAP30L
SET	WDR81
USP28	PIP5KL1
KCNMA1	DDX6
C20orf112	KDM2A
LMBR1L	GAS2L3
BACE1	MIER3
ARRDC4	LIN7A
GRIN2B	GRM4
NEDD9	JOSD1
HEY2	MMD2
LPPR5	GRIN2B
URM1	SARM1
SLC26A11	IDE
CHFR	MAT1A
ADAMDEC1	STARD9
TLX2	SLC39A13
YRDC	OXTR
STK38L	UHRF1BP1L
ADSL	ATP6V1A
DOLPP1	APLNR
JOSD1	CAND1
STARD3	HAS2
RIOK3	MMP24
ZNF286B	ZMYM2
MTSS1L	WSCD2
ZNF382	RMND5A
FAM168B	ENAH
CEACAM1	NFAT5
PTAR1	CAMK4
PNPT1	CACNA1B
IFT122	ELMO2
KLHDC3	ERCC6
ELP5	TP53INP1
NFIC	IRGQ
TRA2B	TTC9
TIGD5	C9orf69
P2RY1	ANK3
NIT2	MAT2A
GALNT4	CNIH1
VANGL1	UBIAD1
PHLPP2	SUV420H1
POC1B-GALNT4	LPGAT1
CD80	KCTD1
OSBP	PDP2
KIF5A	KIAA0895L
C7orf63	SKI
COG4	THOC1
MMP24	BTBD7
CYB561D1	DIP2B
COX7A2L	MAPK8
RAP1A	KPNA4
KCMF1	UBN2
CDH8	TADA2B
CHSY1	TMEM151B
DRP2	VCL
DIAPH2	GMFB
CLEC3A	FEM1A
VASH1	ZBTB8B
C11orf57	SCAI
RNF214	VAPB
SNTB2	TENM3
	ARFGEF2
	NEBL
	SBF2
	ARPP19
	GRAMD1B
	CXADR
	MGAT4B
	SLC2A14
	PAIP2
	TOP3B
	SNX22
	ARHGEF10
	DEDD
	FAM83F
	PLXNA1
	STMN2
	TSPAN9
	DDX3X
	BVES
	RLIM
	PLXNC1
	LMX1A
	EPHB3
	NAA10
	XPO5
	SYNGAP1
	METTL21B
	CNNM2
	FBXO42
	ERBB2IP
	MAP3K2
	HEPACAM
	USP37
	RAP1A
	MMP2
	ZBTB40
	CEP85L
	GOPC
	NSD1
	MED28
	DAB2IP
	USP2
	HOXD12
	PPARD
	PTPN1
	CRELD1
	HIST1H2BF
	GNB4
	ADAMTS5
	MOSPD2
	SLC30A10
	FBXL20
	ASIC1
	NFATC4
	ZNF609
	ZNF704
	SCN7A
	B3GALT1
	SCYL2
	DNAJB14
	PXMP4
	SP1
	NCMAP
	ANK1
	HEY2
	LPPR4
	PROSER1
	CCDC88A
	SPEN
	FAM105B
	PDE7A
	ARSB
	WDR37
	PTPRD
	ARNT
	ZER1
	SHROOM2
	FAM136A
	MAP2K6
	SLC6A17
	CERS1
	FRMD4A
	COL25A1
	CACNG4
	ASAP2
	BSDC1
	LIG3
	SOX6
	CEP41
	PPARGC1A
	UBXN7
	DENND5B
	PCDHA1
	SH3PXD2B
	PLXDC2
	IGF2BP1
	TMEM127
	NUCKS1
	CYTH3
	BAHD1
	RBFOX2
	ARL5B
	MARK3
	FAM73B
	ILDR2
	MYO18A
	TNRC6B
	ZBTB21
	WAC
	TMEM259
	CACUL1
	MLXIP
	SETD5
	NUFIP2
	RLF
	MAPRE1
	EDC3
	MRE11A
	SUB1
	CLMN
	ARHGAP31
	CCDC50
	DDX46
	PITPNA
	SMARCE1
	INO80D
	SEMA5B
	JMJD1C
	LGSN
	GOLGA7
	AP3M1
	SLC31A1
	G3BP1
	PCDHA7
	PCDHA5
	PCDHA12
	PCDHA6
	PCDHA8
	PCDHA10
	PCDHA11
	PCDHA3
	PCDHA2
	PCDHA4
	PCDHA9
	PCDHA13
	ZHX3
	PCDHAC1
	PCDHAC2
	EIF4E3
	PER1
	BCL9L
	TRIM66
	AKAP2
	FASTK
	CCNA2
	FBXW2
	TRIM24
	VPS13A
	IRS1
	CTC1
	SYT7
	REPS2
	RNF217
	UCK2
	ATP1B1
	SIKE1
	EIF2S1
	RPS6KA3
	PALM2-AKAP2
	GID4
	MARCH7
	GAS7
	GLYCTK
	ING2
	ATG14
	ACVR2A
	OTUB2
	LRRC28
	LNPEP
	STK35
	SMARCA2
	CCSER2
	SMURF2
	FMNL3
	ZDHHC21
	DICER1
	GAB2
	LIMS1
	STT3A
	EPB41L4B
	RRAS2
	ARMC8
	PPP2CA
	FOXN3
	RAB3C
	C1orf21
	SH3GLB1
	SOCS7
	ZDHHC5
	PITPNM3
	CACNA1C
	ARHGEF4
	DDX11
	ANKFY1
	CSRNP2
	WDFY3
	PGAP1
	USP31
	ETV6
	PHF21A
	HIP1
	U2SURP
	DIRAS1
	CFL2
	FOXP1
	PLCG2
	PLEKHA3
	ARID1B
	EPB41L1
	RNF214
	ARRB1
	EXOC7
	TMEM44
	ZFYVE26
	LRPAP1
	UBTD2
	AK1
	TIAM1
	DNAL1
	THPO
	PCDHB16
	SMIM12
	RAB6B
	PIK3CA
	TMEM136
	ERP44
	DDI2
	SPTY2D1
	NGRN
	GTDC1
	ATP2B2
	XPO4
	ATP5G3
	PTRH2
	EXT1
	USP15
	UBE2K
	MRTO4
	PCDH9
	MORF4L1
	C18orf42
	IL5RA
	ATP1B4
	COL16A1
	KCNK10
	DCUN1D5
	FNDC5
	ZBTB20
	PLGLB2
	GABRB1
	PLGLB1
	SLITRK3
	EMB
	URB1
	APC
	KATNBL1

## Sheet: miR-19b-3p
Table S4-4 Consensus target genes of miR-19b-3p were summarized by 3 different target prediction algorithms
DIANA	TargetScan	MiRDB	Overlap
CLOCK	ZMYND11	KBTBD8	KCNJ2
ATG14	KLF10	TIA1	KBTBD8
IVNS1ABP	ADCY1	SMARCD2	ZMYND11
IGSF3	PCDHA13	MID1	CHIC1
SMOC1	BBX	ARRDC4	C11orf96
NRBF2	CNIH4	DLX3	PMEPA1
ADCY7	SPTSSB	ARHGAP1	LONRF1
CHST1	PDE5A	RAB18	ZBTB18
SH3D19	C16orf62	GOLGA8F	RNF11
LONRF3	SHCBP1	NFIA	HBP1
MEMO1	EDARADD	SOCS3	KCNA4
MYCN	ATG16L1	CEP55	SPTSSB
ATP12A	NPAS3	PFN1	DTNA
PDCD1LG2	ASAP2	WIPF3	TAOK1
SOX6	RNF111	ITSN1	TIA1
GRK6	RAB13	WDR45B	CDS1
RNF11	ZBTB18	C8orf4	RAB8B
CCND2	PAK6	ABHD5	ADRB1
SOCS3	KLHL20	C9orf69	IMPDH1
SEL1L	PTPN4	HNRNPUL1	RAP2C
F3	ADRB1	PTEN	GJA1
VPS37A	BNC2	PNRC1	SHCBP1
PPFIA2	CCSER2	CPD	TRAK2
FOXP1	CLIP1	TRPC3	MDM4
RBMS1	GRSF1	RORA	CHST1
TOR1B	DENND6A	GDA	RHOB
CHD2	C2CD5	KLHL20	TMBIM6
ZNF680	RBMS3	NEUROG1	ID2
WDR44	FMR1	DTNA	PTEN
SIN3B	TIA1	PPTC7	SLC35F1
WDFY3	KIAA0101	ABHD17C	SYT1
FXR1	CPD	PHLDA3	CCNL1
EMX2	GPBP1	PPP2R5E	FOXP2
ABR	CEP350	HRK	KLF7
C2orf43	SV2A	MBNL1	TGIF1
SH3RF3	ACOX3	PHIP	IGFBP3
WBP2	MED12L	NACC1	SIN3B
CSPP1	HHIP	C5orf30	TXK
BTF3L4	TMBIM6	MMGT1	RORA
ARC	MAN1C1	SDC1	RNF167
NPAS2	CREBRF	SRSF6	NAALADL2
KIAA1211	DHX40	PRICKLE2	ITGB8
JAZF1	UBE2A	CAST	SLC31A2
2017-09-07	RC3H2	RTN1	ELMOD2
ENC1	PTPRD	SLC8A1	BEND4
ST3GAL5	EVI5L	SLC26A4	C2CD5
CAPRIN2	RNF216	SPATA2	C2orf42
SIRT5	ARHGAP11A	INHBB	SPOCK1
C16orf70	ZNF720	RASA1	CLIP4
SMG1	CGGBP1	EHBP1	F3
MICAL2	SCN1B	SNX17	GRSF1
CCSER2	SMURF2	FHL5	ZNF217
NPTN	CAMSAP1	B3GALNT2	WDR45B
SLC35F1	HIPK3	C11orf96	FIBIN
ELMOD2	ADSS	SLC35F1	FBXO8
BMPR2	BAMBI	NAALADL2	PAK6
PTEN	ITGB8	CACUL1	ARMC8
SLC6A8	LIN9	FAM73A	JAZF1
SRSF6	ADNP	NAV3	SBF2
ZNF711	KCTD16	IL1R1	ARFIP1
CNOT4	TMEM196	PPP1R15B	EDARADD
LRP2	SIN3B	ZMYND11	GSKIP
HIPK3	CD200R1	FAM83D	CACUL1
PCDHA11	STK35	TRIM23	RAP1B
CCDC126	MED13L	PRR5L	SYBU
TBK1	AGFG1	CBFB	RAB18
ATP6V1B2	LRP2	PMEPA1	OTUD1
KCNA4	RNF11	RNF11	ZPLD1
KBTBD8	FBXO32	CDS1	ATXN7L1
FAM69A	ZNF738	ELMOD2	ACBD5
ROR1	WDR1	ARFIP1	RGL1
NPEPL1	SLC26A4	ASNA1	NDFIP2
MLLT6	KCNQ5	NUDT13	SNX17
RAB8B	PMEPA1	HBP1	RNF38
CDS1	RAP2C	TAOK1	RAP1A
ZBTB18	ANO1	SBF2	RNF145
REEP3	CXCL12	FIBIN	CCM2
FAM43A	EPHX4	SEC63	SOCS3
SECISBP2L	PCDH10	CHIC1	E2F8
ANKRD13C	ARMC8	SYT1	ELOVL5
CCDC88A	SLC24A3	PKNOX1	ESR1
HNRNPUL2	LPPR1	ATP2B2	BMPR2
ESR1	PCDHA12	TGM3	KIAA2013
PPP2R4	REXO2	TMEM64	BTBD7
ROGDI	ZNF827	RRAGD	KPNA6
PHF12	ZNF804A	RAB1A	ROR1
RNF216	KCNC2	MAP2K3	PATL1
ABHD17C	TNPO2	DNAJC16	PPTC7
GSKIP	ARPP19	TGFBR2	LDLR
DICER1	SECISBP2L	DLG5	CLOCK
KLHL42	ZBTB11	SLC6A11	WDR44
ATL2	FRMD6	BMP3	TGFBR2
GAREM	CCND1	FOXP1	MST4
PTPRD	PCDHA11	CCDC6	TBC1D25
SMURF1	PCDHA2	FAM155A	KLHL42
MMGT1	IGSF3	GSC	RHEBL1
SLC4A7	RAI2	PXDN	ENPP5
JADE1	ZNF217	CCND2	FAM83D
CHIC1	RORA	TRAK2	SOX4
NRBP1	PI15	KPNA6	MOB1B
RCOR3	REEP3	RHEBL1	EPS15
CAND1	IVNS1ABP	SOX4	PKNOX1
ID2	ITSN2	RAB33B	ZNF521
DNAJB1	PKNOX1	EPHX4	ZMAT3
MB21D2	AGPAT5	KCNV1	ZDHHC7
PCDHA1	DMXL2	FAM177B	S1PR1
SLC25A6	FEM1C	FKBP15	SLC9A6
MAP4K3	HIP1	MSMO1	MYCN
C2orf73	DNAJA2	C16orf52	ADSS
CCDC6	MFN1	BTAF1	KLF10
HIC1	PHTF2	CCM2	COQ10B
GPCPD1	CCNL1	BNIP2	ASNA1
TNPO2	ATP10A	FBXO28	FMR1
ANXA7	ZNF521	PRKACB	UBL3
RAP1A	ANXA7	KCNJ2	ZBTB11
CREBRF	ZNF367	CNGA3	TNFAIP3
EXOC5	PTPRG	SCN1B	PRICKLE2
LRIG1	CCDC88A	IGSF3	SLC25A6
PSG1	TGM3	PDIK1L	SEMA4C
FMR1	C6orf136	FBXO8	CNTFR
BTAF1	C20orf194	SMOC1	GLRA3
CFL2	GSKIP	MIER1	BTF3L4
HECW2	NPAS2	PCGF5	ARRDC3
TNRC6B	LGALSL	DGKE	SLC24A3
MMAB	NLK	GAREM	CAST
KPNA6	ATXN1	PLA2G10	RTN1
HCFC2	KCNJ2	SPOCK1	ALG2
TMBIM6	HNRNPUL2	LDLR	SEC63
ZNF385B	TSHZ3	UBL3	EREG
GABRR1	IGF2R	FBXO48	MYLIP
DOCK5	KCNS2	HIC1	PHF13
PRKACB	AEBP2	ATP6V1B2	ELL2
SLC24A3	ZNF831	FOXP2	SLC8A1
LRIG3	PIK3R3	DOCK10	RAB33B
FBXO8	RAB18	EMC7	CNGA3
USP33	CR2	RNF167	TMEM159
SLC26A4	ZER1	RAF1	PI15
MECOM	FKBP15	ZMAT3	EPHX4
PCDHA7	DPYSL5	MEMO1	SYT6
PCDHA13	ARHGEF26	HIPK3	VPS4B
GULP1	MEMO1	FAM76B	SECISBP2L
FOXP2	ATXN7	VAMP3	SMOC1
RHEBL1	MAPK8	SMARCA2	STEAP2
PPARA	DLX3	DBN1	ZER1
CDK19	SMARCE1	KIAA1598	FAM114A1
TMEM196	TTC9	MTMR10	AFTPH
ZMAT3	FOXF2	ID4	ST3GAL5
ANTXR1	ZHX3	CNOT6	ANXA7
PHTF2	SLC9A6	SGK1	MIER1
TSHZ3	ATF2	IGFBP3	TBK1
WDR45B	SOCS3	SLC31A2	WDR1
RAPGEF2	TGIF1	C2CD5	REEP3
PLCB1	FICD	BTBD7	SH3D19
SLC2A13	KIAA1033	EPS15	SLC26A4
GRB10	SUZ12	BTF3L4	C3orf70
MPHOSPH9	IMPDH1	KIAA2026	ABHD17C
DPYSL5	RP11-795F19.5	GTF2A1	FAM69A
SLC8A1	VPS53	RASSF2	NUP54
SIPA1L1	MB21D1	ADNP	DSEL
TSC1	PNRC1	KIAA0101	GRK6
ATG16L1	TNRC6B	FMR1	PNRC1
ZBTB4	PHLDA3	DUT	PRUNE2
NBEA	UBE2D2	PDE5A	MBD6
TFCP2L1	ZDHHC7	SEC61A2	DENND6A
C2orf15	FAM76B	KIF13A	SKIDA1
GIGYF1	SYT6	SLC6A6	FBXO48
MYCL	NAPB	KIAA1468	PPP2R5E
HIPK1	SLC4A7	SIRT5	FBXO28
S1PR1	ELOVL5	SHCBP1	PHLDA3
PRICKLE2	SMARCA2	GJA1	TRIM23
FAM114A1	DDX3X	LPPR1	ANO1
CAMSAP1	LPHN2	CLOCK	ATP2B2
ITGA6	MECOM	TNFRSF12A	MEMO1
OTUD7B	PIK3CA	VPS4B	ZBTB4
PCDHA9	CAMTA1	ZBTB4	MAPK6
LRRC8B	CEP76	ATG16L1	SDC1
AKAP1	ALG12	GIGYF1	SLC6A8
FZD6	FBXL5	TMEM63B	ACSL4
ATP10A	VPS4B	SOCS1	PXDN
TBC1D8	MAP4K3	DDX3Y	NRBP1
RAB23	ASNA1	WDR44	JAKMIP1
KIF3A	TNFRSF12A	SEMA4C	PRKACB
MAP3K12	KBTBD8	CNTFR	HIPK3
DSEL	SLC35F1	DHX40	TXLNA
UCP3	C16orf52	PIANP	ZDHHC18
OTUD1	KRTAP19-3	CYB561D1	G3BP2
PCDHA5	KIAA2013	ANO1	TSC1
QKI	CNGA3	CREBRF	PDE5A
TBR1	RHOB	KCNS2	PTPRG
SYT1	KCNA4	NEUROD1	MDFIC
HBP1	ELL2	C6orf222	RIN2
PSAP	DDX3Y	F3	FAM76B
DDX6	ZBTB4	BMPR2	ZFPM2
LCLAT1	PPTC7	MDFIC	TMEM196
PRUNE2	EHBP1	MBNL2	FKBP15
G0S2	UHMK1	ARAP2	GOLGA6A
ZNF320	BRWD1	WAC	ATG16L1
PKNOX1	ATRX	CYLD	CCDC126
BNC2	BNIP2	BRWD3	PHTF2
SGCB	WBP4	KLHL3	RBMS1
PPTC7	DOCK10	ZBTB18	ABCB7
RPS6KA5	PPP1R12A	DNAJA2	GTF2A1
MBD6	CDC42BPA	ATXN7L1	CAMSAP1
NCKAP5	DNAH14	KLHL42	ZNF516
UBE2A	PHF12	GABARAPL1	ATXN7
CEP55	FAM69A	KDM2A	SMOC2
ELK3	G3BP2	SH3D19	AGO1
VPS35	PHLDB2	ARHGEF26	NPAS2
SNX18	ZBTB14	FRK	RAPGEF2
ZAK	BACE1	LHX9	CREBRF
CCAR2	PCDHA6	PHAX	ETV5
USP37	PCDHA4	MAP4K3	KLHL20
SBF2	ZNF280B	EXOC5	SEC61A2
MALT1	GFPT1	KCNK10	TNPO2
SGK1	ZNF736	DIRAS2	GIGYF1
PHAX	TPRG1	GTF2H1	CNOT6L
IGFBP3	JAZF1	MPPED2	AFF1
PRR5L	EBF2	MDM4	IGSF3
CNTFR	DTNA	PAK6	RICTOR
FBXO48	ARRDC3	PPP1R12A	ATP2C1
RAP2C	MECP2	COX8C	TUB
GTF2A1	SLC6A8	ZBTB11	UBXN2B
NR3C2	CBWD6	REEP3	TNRC6B
GMNC	FAT3	GFPT1	THBS1
SUZ12	WDR35	SPG20	VAMP3
BLCAP	ICA1L	FOXF2	DBN1
ATP6V0E1	PRUNE2	VTI1A	MSMO1
SCN3A	N6AMT1	KALRN	ARC
CNKSR2	ITGA6	MID1IP1	SULF1
CNOT6	BICD1	TBC1D8	SMARCA2
ARAP2	LONRF1	MRPL17	BMP3
ANO1	PPP2R5E	DHRS3	GPCPD1
ZNF217	CAST	SYBU	WNT3
ARFGEF1	CLOCK	MST4	VTI1A
STK35	RAD51D	ARPP19	CCNT2
TRIM23	PGM2L1	C22orf31	PLXNA4
ATXN7L1	CCDC30	GOLGA8B	LCLAT1
RAPGEF4	FAM83F	G3BP2	SMARCD2
WBP4	CBWD5	ZNF516	RASSF2
ADIPOR2	CLTC	SMOC2	CAMSAP2
THBS1	NAV3	CREBL2	HPRT1
TMEM159	TRIM2	HSPA2	ZNF367
ZNF516	TNRC6A	NFIC	PRR5L
COL19A1	CA4	PIK3CA	KIF13A
MON2	RALGPS1	FAM46B	CCND2
KIAA1468	PCDHA1	S100PBP	ADIPOR2
TFDP2	PCDHAC2	PSD	FOXP1
LPP	LRP2BP	EPN2	ADNP
CCM2	OTUD1	ESR1	CCDC6
TET3	HIC1	SLC9A6	TGM3
RAP1B	IGF1	LIMCH1	FAM155A
APPL1	FAM83D	SECISBP2L	FXR1
PCDHA4	ELMOD2	FAT3	HIC1
USP32	PTEN	FRS2	DDX6
PSD	RP11-133K1.2	NPAS2	MKL2
WASL	TMEFF2	AFF1	YTHDF2
CAB39	PCDHA8	IREB2	S100PBP
MAP3K2	MEX3A	ELK3	FZD6
LONRF1	AFF1	RAP2C	EPN2
ACSL4	PDE4DIP	C2orf42	ABCA1
SPOCK1	TBK1	GRSF1	EMX2
ADNP	GATAD2B	ADSS	MAP4K3
EFR3A	HAT1	ARRDC3	SPATA2
CHD5	DOCK3	PHF13	ARRDC4
JAKMIP1	EXOC5	MFAP3L	RAPGEF4
CYP2U1	SIRT5	TMEM159	CNKSR2
IGF1	DZANK1	DYNLL2	ATP6V1B2
PCDHAC1	S100PBP	TSC1	PSD
ZDHHC23	SMG1	AKAP1	ELK3
CYLD	PATL1	RBBP8	EXOC5
RASSF2	TAF4	ATXN1	CNOT6
SNX17	RBMS1	NDFIP2	ZNF711
MFSD6	TRAK2	RNF38	PIK3R3
SIVA1	TAOK1	MXD1	KCNK10
ENPP5	F3	KLF12	CBFB
RUFY3	NBEAL2	MYBL1	SIRT5
MAN1C1	RNF19A	GOLGA6A	AMMECR1L
ATXN7	IDNK	ETV5	ARAP2
VAMP3	EPN2	AGO1	DLX3
ANKRD42	FOSL2	TNRC6B	FAM43A
MDM4	SLC30A7	TUB	KIAA1468
YTHDF2	OTUD7B	LCLAT1	MED12L
MOB1B	MAP3K4	ARID5B	RRAGD
COQ10B	DDHD1	EMX2	GAREM
TIA1	SMARCD2	LRIG1	BTAF1
DENND6A	TNFAIP3	RAB13	EVI5L
ZBTB10	RAB8B	ROR1	MTMR6
RORA	ZDHHC18	CCND1	MAN1C1
CNOT7	FBXO8	MOB1B	DPYSL5
ARMC8	ANKIB1	S1PR1	STK33
KCNJ2	SKIL	KLF13	LRIG1
FAM76B	SPOCK1	PFN2	TMEM63B
CLTC	COQ10B	MYLIP	INHBB
PITPNM2	TXLNG	MBD6	VSTM2B
CLVS2	CAMSAP2	TXLNA	THSD7A
GRIN2A	LRP12	RBMS1	PRC1
SPG20	GTF2A1	RAPGEF2	ATF2
ARRDC4	CACUL1	KATNAL1	PCDH10
S100PBP	RPS6KA2	SLC25A12	CYLD
CBFB	TSC1	HPRT1	BRWD3
ITGB8	AMMECR1L	CCNT2	SEC11A
CSF2RB	CCDC126	DDX6	NCALD
EPS15	ACBD5	ZNF217	PPP6R1
TRIM33	LIMCH1	PON2	SOS2
G3BP2	GPR137B	NBEAL1	PAPD4
PAK6	ZNF680	ALG2	POU3F2
TGM3	ATG14	ANXA7	CTGF
RAB21	CPEB3	PTPRG	HNRNPF
WEE1	PPP1R13L	ATP2C1	ZBTB10
FAM83D	USP12	RICTOR	RNF111
PHF14	PCDHA3	YTHDF2	USP12
FBXO28	C3orf70	CNKSR2	SKIL
MPPED2	DBF4	KCNA4	IGF1
CCNL1	MYCL	NFIB	TET3
LGALSL	FAM160A1	CCNL1	PCDHAC1
EDARADD	TUB	WDR20	ABR
PPP2R5E	E2F8	TXK	PCDHA13
PLXNA4	AFTPH	CSRNP3	PCDHA4
CEP350	SNX17	GSKIP	LSM12
CSMD1	C2orf42	RAP1B	FUT4
MATN3	CLIP4	CTDSPL2	PCDHA2
KIF13A	NAALADL2	RAP1A	PCDHA11
NAALADL2	SDC1	ZNF521	PCDHAC2
RHOB	MID1	IPMK	PCDHA12
PTPRG	ARFIP1	ELL2	PCDHA7
TXLNA	NRBP1	FAM114A1	CLTC
EPHX4	CUL5	NUP54	PCDHA10
WDR1	FLNC	DENND6A	PCDHA5
PCDHA12	ZNF516	MAPK6	MAPK1
SLC9A2	MS4A10	UBXN2B	PCDHA3
PTP4A1	PRC1	FZD6	PCDHA1
HEG1	PCDHA5	FXR1	PCDHA8
ITSN1	ACSL4	DCAF8	RFX4
SHCBP1	SEC61A2	ZNF831	C16orf70
KCNQ5	TBC1D25	BICD1	APPL1
RBFOX2	PCGF5	PHF14	FAM160A1
RAD51B	ZNF263	STK33	CSF2RB
ZNF716	MBNL1	MLTK	PCDHA6
NDFIP2	RIN2	TMBIM6	MFSD6
AFF1	SOCS1	RHOB	SERINC3
ABCA1	FAM179B	E2F8	PROX1
DMXL2	SOX6	VMP1	RALGPS1
SMAD5	CNOT6L	FAM69A	LGALSL
MDFIC	ARC	WDR1	ABCD3
BRWD3	RAPGEF2	HOMER1	GPR137B
SYNM	KIAA0907	ZPLD1	KCNQ5
UBL3	BEND4	ZDHHC7	ARHGAP12
MAGI2	TNKS	ZER1	REEP1
ACOX3	FAM114A1	C3orf70	ZFYVE9
SLC31A2	CAND1	PRKAA1	TNRC6A
ZFYVE26	ZNF800	FAM104A	NME7
TAF4	EFNB2	CCDC126	GNAQ
ARIH2	ESR1	CUL5	STK35
SERINC3	NDFIP2	CNOT7	LRRC8B
DDX3X	PCDHAC1	SLC35D1	KIAA1211
ELL2	S1PR1	CHST1	DNAJB1
SMARCA2	RIMKLA	ARMC8	RCOR3
WDR26	CNKSR2	STEAP2	CBLN2
C2orf42	RAP1B	PI15	RPS6KA2
ATP2C1	NR3C2	TBK1	NR3C2
SRGAP2C	YTHDF3	GRK6	NBEAL2
CCNT2	RTN4RL1	TNPO2	CAPRIN2
PXDN	SYT11	FAM43A	SYNM
SKIL	SBF2	ADRB1	TRIM33
PCDH7	EMC7	SYT6	CHMP4B
ABCB7	BCL3	ARC	HOXA9
HNRNPF	GJA1	CAMSAP2	RBMS3
ZFYVE9	SMOC2	ADIPOR2	ROBO2
RNF19A	BMPR2	RP11-676J12.7	LRCH1
CNGA3	KCTD4	RAPGEF4	ARID4B
ZNF654	KLHL42	BCL3	TESK2
ZNF521	RP11-45H22.3	PIK3R3	RNF19A
PATL1	ABR	SIN3B	KPNA3
BEND4	ETV5	OTUD1	PLXNC1
PCDHAC2	ARHGAP32	ELOVL5	SCN3A
CLIP4	SIPA1L1	ENPP5	KIAA1244
BAG5	ZFYVE9	SLC24A3	GRIN2A
BTBD7	MST4	NPEPL1	WBP1L
ZNF367	C6orf222	GOLGA8A	NBEA
EPHB3	GLRA3	RIN2	TSHZ3
SMOC2	TRIM33	CNOT6L	ZDHHC23
NRK	KSR2	GOLGA8G	SYT11
CTGF	ZC3H7A	WNT3	MECOM
DTNA	PXDN	ZNF367	MB21D2
C2CD5	KIAA1244	TOR1B	CGN
MFN1	PRKAA1	ZNF711	BNC2
LSM12	PLXNC1	RAI2	RUNX3
KIAA0907	RGL1	KLF7	CEP350
KLF10	KPNA6	ZNF772	CPEB3
ATP11A	MBD6	PRUNE2	ATP1A2
RNF145	ASIC4	ZDHHC18	DMXL2
RAB18	SEC11A	TMEM196	CHD2
CGN	PCDHA10	EOGT	KIF3A
C5orf30	IDE	MKL2	SV2A
C5	MEDAG	SEPT7	NRBF2
CACNA1C	SLC13A1	FICD	ASXL2
RIN2	RNF145	PIK3CB	RBM20
MDM1	STOX2	RRAGC	TAF4
FAM20B	UBXN2B	VPS37A	WDFY3
ST8SIA3	LSM12	ZFPM2	TBR1
IGF2R	ASXL2	CPEB1	EBF2
ANKIB1	GSC	WNT10A	DOCK5
PON2	NFIB	ASB7	ZNF654
CDC42BPA	VTI1A	LRRC16A	ZNF804A
TGIF1	CHIC1	ID2	SH3RF3
SLC9A6	WDR45B	TBC1D25	KIAA1217
ADSS	CGN	GLRA3	ITGA2
MTF1	GIGYF1	ATXN7	TMEM245
BBX	SPEF2	THBS1	TGOLN2
UTS2	SNX3	RAP2B	CAB39
RAB33B	PCDHA7	HAVCR1	CD84
IL15	OSBPL9	FRMPD2	HIP1
FAM73B	VAMP3	AMMECR1L	NRK
ITPR1	CUL3	NCALD	COL1A2
CACUL1	PRICKLE2	IMPDH1	VCPIP1
MAPK6	BEND3	BAMBI	CAND1
ACBD5	CNTFR	STOX2	CEP170
PNRC1	TRIM23	CR2	FLNC
ZFPM2	GRK6	KLF10	ITGA6
LBH	FHL5	AFTPH	ZBTB14
KIAA2013	SLC37A1	GULP1	PPARA
MAPK8	PDCD1LG2	XYLT1	PTPRD
PCDHA6	SESN3	SLC6A8	RNF216
TRAK2	PRTG	ABCA1	ENC1
ITFG3	MYCN	JAZF1	RAB14
PIK3CB	KIAA1211	EFNB2	TNKS
ARHGAP12	RAP1A	SLC25A6	PHF12
TGOLN2	CCM2	ST3GAL5	USP37
RFX4	RTN1	SKIDA1	PSAP
INO80	PRRT3	ACSL4	MLLT6
PCDHA3	UBL3	NRBP1	MAGI2
FAM160A1	LY75	CRCP	MON2
MEF2A	VGLL4	C20orf194	FBXO32
SYBU	PPARA	PPP1R13L	TIPARP
RBBP8	IGFBP3	EDARADD	CDC42BPA
PCDHA2	SLC25A6	PHTF2	ANKRD13C
FKBP15	ATP2C1	MED12L	BEND3
KDM2A	EPS15	FOXD4L2	SEC22A
SEMA4C	ZBTB10	RAB8B	TFDP2
PDE5A	SEMA4C	ITGB8	ATP11A
ELOVL5	SYBU	ACBD5	ATP10A
IMPDH1	NRK	COQ10B	PTPN14
FBXO32	PSG11	TNFAIP3	EPHB3
SCN9A	LDLR	GPCPD1	OTUD7B
PLAA	SLC25A12	YIPF6	FAM168A
CD47	WNT7B	TSPAN18	SLC26A7
KPNA3	SCARA3	JAKMIP1	MAP3K2
RBMS3	GOLGA8F	PLXNA4	SOX6
THSD7A	WNT3	MAN1C1	INSIG1
FAM222B	FOXP1	RGS21	FAM20B
WNK1	IFI44L	PHF17	IGF2R
ATF2	ARRDC4	RGL1	TOM1L2
SPATA2	ATXN7L1	PATL1	USP13
DLG5	KLF13	BTG1	DSCAM
CNOT6L	ADIPOR2	PCDH10	DDX3X
SDC1	SAMD4A	FGF6	IVNS1ABP
GJA1	DGKG	DCAF8	ANKIB1
ZNF518A	NEUROD1	KIAA2013	ASAP2
BEND3	TMEM45A	STAM2	LIN9
DUSP7	EIF4E2	PRRT3	TMEM132B
BCAT1	SH3D19	EVI5L	ATG14
CAST	PPP6R3	THSD7A	CCDC88A
B3GALNT2	BRWD3	RNF145	ARIH2
RGL1	CDS1	RPS6KA5	HNRNPUL2
PIK3R3	WDR44	DSEL	CCSER2
EPC2	TMEM64	PLAA	GIT2
ZMYND11	HBP1	QKI	LPP
RNF111	MYLIP	TGIF1	SEL1L3
GRSF1	ATXN1L	FAM179B	WDR26
ROBO2	THSD7A	SULF1	SUZ12
DNAI1	ID2	ULK2	BLCAP
ASAP2	RFX4	DPYSL5	HIPK1
ZDHHC7	C11orf96	BEND4	TFCP2L1
MKL2	SH3RF3	EREG	SMG1
ARFIP1	CALM1	SEC11A	HDLBP
SYT11	PIK3C2G	DIRC2	UBE2A
E2F8	SKIDA1	LONRF1	ATRX
TAOK1	MKL2	CLIP4	WBP4
OCRL	CHST1	CAMSAP1	MED13
SPTSSB	SYT1	SPTSSB	NUFIP2
ARHGAP21	ST3GAL5	MYCN	SIPA1L1
LIN9	ABCA1	ABCB7	MAPK8
PMEPA1	TFIP11	EDNRB	RBFOX2
SYT6	ZNF678	SEC24D	WNK1
RTN1	MDM4	UBAP2L	UBE2D2
HSPA2	MOB1B	MTMR6
KIAA1244	CUX1	RAB2B
MTMR10	SEC63	VSTM2B
UBE2D2	GOLGA8G	STK38
MID1IP1	EPG5	NPTN
USP13	C8orf4	ATF2
NCALD	XG	PRC1
MIER1	ABHD17C	WBP2
ABCD3	PTCD3	LPHN2
AMMECR1L	CAB39L	CTGF
ZBTB14	POSTN	HECTD3
ERCC4	SYNPO2	ZBTB10
RICTOR	ITPRIPL2	SNIP1
CAMTA1	MDFIC	NKX6-1
KLHL20	RNF38	RNF111
WDR47	GNAQ	CLIP1
CDHR1	FRK	WRNIP1
VPS4B	CD164	RIC3
VPS37B	CC2D1A	POU3F2
UBA3	PACS1	SKIL
C7orf60	TGFBR2	KLHL28
KLF7	CISD3	USP12
UBXN2B	RASSF2	PPP6R1
SOX4	TAX1BP1	SOCS5
ENPP4	DOCK4	HS3ST5
ZER1	CCDC6	HNRNPF
FRMD4A	SLC25A34	EPC2
EBF2	CNOT6	PAPD4
LMLN	AGO1	SOS2
HPRT1	ENC1	AL590483.1
SEC61A2	SLC31A2	B4GALT5
CLHC1	HIPK1	GOLGA6C
RNF38	MATN3	MLLT10
TMEM132B	NUP54	BOD1L2
CELF4	ITPKB	CCDC152
VTI1A	DCUN1D3	FAM160A1
ETV5	SLC26A7	LBH
EPB41L5	SON	GOLGA6D
FOSL1	FAM104A	ABR
DSCAM	DNAJC16	AGPAT5
WNT1	DCUN1D1	REST
ZNF445	LRRC16A	SOGA2
EVC2	SPRYD3	LLGL2
GIT2	STX18	SLC30A7
SLC9A1	ZNRF3	PLCL2
LRCH1	NISCH	BARHL2
PPP6R1	STEAP2	PCDHA12
MTCL1	MAPK6	PCDHA7
ARID4B	INSIG1	PCDHA5
TMEM45A	DLC1	B4GALT2
PHF13	MLLT10	LMLN
DYNC1LI2	WBP1L	PCDHA9
TIPARP	ZPLD1	PCDHA13
AFTPH	RCOR3	PCDHA6
SLC35D1	PDE4A	PCDHA8
PDIK1L	KIAA1468	PCDHA10
ABCC9	PLXNA4	PCDHA11
SNX27	FASTK	PCDHA1
RAF1	CSF2RB	PCDHA3
SEC11A	TSPAN12	PCDHA2
FLNC	PDE1C	PCDHA4
POLI	SETD5	EXOC6B
ARRDC3	MRPL35	C7orf60
ANGPT2	HOMER1	GRB10
RBM20	TXK	PRKAR2A
KIAA1217	FRAS1	MAPK1
SEC22A	CNR1	C16orf70
C3orf70	ATP2B2	RNF165
RAB14	RICTOR	RFX4
MAPK10	BLCAP	PCDHAC1
HERC4	SEC22A	KLHL17
RNF208	ASB7	PPM1A
FAM196A	KIF3A	FUT4
SOCS5	PARM1	PPP6R3
SV2A	CASZ1	IGF1
SLC26A7	PTGER2	STAMBPL1
MBNL3	CNOT4	ANKRD34A
RERE	ATP6V1B2	CACNA1C
ARHGAP1	FAM46A	PHF20
RRAGD	BTG1	LSM12
C5orf24	NCKAP1	CLTC
SMARCD2	KIAA1217	APPL1
ADRB1	WASL	SPTSSA
SLC14A1	MAP3K9	TET3
TMEM9B	SLC6A11	ITPRIPL2
NCOA4	MTRR	TRERF1
ETV1	TCL1B	NCKAP5
RAB2B	GPCPD1	PCDHAC2
WBP1L	JADE1	CSF2RB
PLXNC1	GDA	FBXO36
CASP8	TERF2	FUT9
HIP1	HNRNPU	PIKFYVE
LRRTM2	PRKX	CLCN2
EVI5L	MXD1	SERINC3
TPGS2	ABCC3	SAMD4A
TNFRSF11A	HGF	PGM2L1
INSIG1	CPXM2	MLEC
AQP5	SLAIN1	MFSD6
KLHL17	ABI2	PROX1
SHISA6	PIKFYVE	ABCD3
DENND4C	WWP1	WNT7B
CDH13	CREB3L2	PTGES3
RNF167	PGR	IRX4
ZNF736	CEACAM8	PCBD2
NUS1	MORC4	RP1-170O19.20
UBE2K	TXLNA	LGALSL
RALGPS1	KPNA3	SLC37A1
UBE2D3	NCALD	SNX27
FLT1	SATB1	HOXA5
MED12L	ABCB7	ZFAND6
TESK2	SLC16A10	ARHGAP11A
OSBPL11	CBX7	RALGPS1
MED13	PDCD10	STX12
FIBIN	CYP2U1	PTCHD4
IFI44L	HDLBP	ARHGAP12
YY1	TBR1	DKK3
SEL1L3	MAPK14	TNRC6A
SLMAP	GTF2H1	PPP2R5A
SOGA1	TMEM159	GPR137B
C11orf96	MAP3K2	INSIG2
NIPA1	CDK13	LPGAT1
NME4	LHX9	REEP1
PTPN14	VAPA	TNIP1
EPN2	EIF4A2	LRRC8B
TRIM37	YTHDF2	STK35
CCDC8	WNK1	EIF4A2
CPEB3	CAB39	ZFYVE9
MTMR6	CLK1	UNC13A
TNFAIP3	HPRT1	KCNQ5
CHEK1	EIF4G2	RDH12
PLS1	IL26	CNR1
INHBB	CCND2	PTP4A1
MAPK1	STK38	GABRB2
VSTM2B	FAM102A	LEMD3
MST4	SGCD	AEBP2
TMEM106B	CRB1	FAM46A
POU3F2	ZBTB46	CLCN6
WNT10A	SAR1A	ZFAND5
CHP1	C17orf80	BAG5
CCPG1	DHRS3	HOXD1
SPEN	CALD1	NME7
RPS6KA6	GOLGA8A	GNAQ
PRC1	HCG27	HGF
SRXN1	ATP1A2	KLF6
SF3B3	FUT4	SUN1
GRM1	CHD2	KIAA1211
WDR20	ADCY9	ZFP91
CEP170	PIANP	PLAG1
NBEAL2	WAC	NCKAP1
NSG1	FAM178A	POU4F1
TMEM245	TLR5	INHBA
DCBLD2	CYLD	SH3KBP1
HNRNPA1L2	CS	FAS
SP100	STK39	TXLNG
COX8C	SMOC1	EFR3A
BMP3	DIRC2	DNAJB1
SLC25A29	OMG	SATB1
ATP1A2	NMT2	NR3C2
REEP1	NFIA	POSTN
IL1RAP	DSEL	STRN3
RUNX2	MYT1L	SLC17A6
WDFY2	CYB561D1	ARFGEF1
PCDH15	FRMPD2	SMCR8
POU4F1	MSMO1	RCOR3
RNF2	NCOA4	MAP3K12
CCNA2	CBFB	TPRG1L
LNPEP	DDX6	SRPK2
FAM168A	NIPAL2	SYNM
ZBTB39	JAKMIP1	DCP2
SWSAP1	STXBP4	ARL8A
CBX1	ERBB4	NBEAL2
RBM25	RNF44	CAPRIN2
C7orf55	DHDDS	PLCB1
MEDAG	MINK1	RPS6KA2
STK32B	ITPR1	VPS35
RPS6KA2	RGP1	MEF2A
NME7	NUFIP2	NMT2
ASXL2	SPATA2	CBLN2
MLEC	CDK14	FOXD4
DBN1	SYT10	TNFRSF1B
TOM1L2	RIC3	ADD3
SNIP1	FIBIN	PRKX
DYNLL2	TMEM117	RAB21
ZPLD1	SAMD8	CCDC144A
SHANK2	EYA4	CS
USP12	PRR5L	PPFIA2
CAMSAP2	KMT2C	MGAT5
MYH11	FOXD4L1	NCKIPSD
FUT4	C16orf70	DENND1A
TMEM151B	KIAA1524	UCP3
STK33	TSPAN6	LRCH1
PDE3B	ZNF385B	SLC9A1
STEAP2	MSI2	FBXW11
MCPH1	PFN2	HOXA9
CEP104	RNF167	SFMBT1
NPY2R	ADAMTS18	PDE7B
ERI1	GUCD1	ATG4D
IL26	R3HDM2	KDM6A
PCDH10	MYOT	CHMP4B
SEC63	PITPNA	TRIM33
EREG	GJC3	FGF10
TUB	CPEB1	ROBO2
KRTAP26-1	SLC10A4	ADAMTS18
ZDHHC18	ERLIN1	VAPA
HDLBP	HIF1A	SYNPO2
SULF1	FARP2	NDNF
ARHGEF12	ZNF710	RBMS3
PCDHA8	EPHB3	HECW2
IQCH	FRZB	TESK2
ESYT1	CAPRIN1	ARID4B
ZBTB11	DOCK5	DLX1
PCDHA10	PTGES3	RNF19A
NUFIP2	NFIC	SMAD5
HOXA9	CASK	USP33
KATNAL1	FOSL1	KLHL11
ZMYM4	USP37	SCN4B
CHMP4B	KDM6A	STX18
RANBP6	CD69	ZBTB46
DGKE	ZNF684	FOXD4L1
PI15	RCOR1	RUNX1T1
TNRC6A	PRKAR2A	DOCK4
TNKS	ZFP91	APOLD1
KCNK10	HABP2	ATXN1L
FAM46B	SLC26A2	ADAM12
NUP54	SOX4	R3HDM2
DLX3	NANOS1	NBEA
MYLIP	GAREM	ITPKB
SNX31	SAMD3	FASTK
TMEM63B	FAM9C	SYT11
MACF1	LUC7L	KPNA3
WNT3	MYBL1	PLXNC1
MPP7	RHEBL1	SLC9A2
FAM155A	DAAM1	EPG5
GZMK	SH3KBP1	WWP1
PHKA1	CSRNP3	SCN3A
LDLR	NOL4	CHD5
MSMO1	IPMK	GMFB
PAPD4	SIX4	ZNF445
COL1A2	PSG1	ITCH
ZC3HAV1L	CREBL2	EGF
ZNF609	HOXA5	LNPEP
CD69	TRAPPC10	CGN
CDON	EIF4E3	EYA1
FBXW11	USP24	ZDHHC23
PVRL3	PABPC4L	GRIN2A
GNAQ	TRPS1	BPTF
GPR137B	MGAT5	HS2ST1
GTDC1	ZNF317	EIF4E3
TGFBR2	RRAGD	MECOM
SOS2	CPPED1	KIAA1244
MTRR	GRAMD1B	INO80
CNIH4	UNC13A	CDH20
ALG2	RRM1	RAB34
VCPIP1	KRTAP3-1	MSI2
SLC12A7	INO80D	ACTN1
RSPO3	FAM83G	TSHZ3
AGO1	MN1	JARID2
SKIDA1	JRKL	MIER3
HADHA	NACC1	C11orf30
GOLGA6B	C14orf37	MICAL2
AGFG1	RGPD2	STK39
VAMP1	BCL2L11	EGR3
KLF16	AP1G1	WBP1L
N6AMT1	RNF165	BNC2
SMCR8	RFTN1	MB21D2
GOLGA6D	YES1	INO80D
GOLGA6A	SLC7A11	DCUN1D3
TBRG1	ZNF469	LONRF3
CNTNAP3B	CCDC152	EIF4G2
RUNX3	SEPT7	SLC2A4RG
CASP10	IL1R1	HIF1A
ATP2B2	LPP	CEP350
RPL15	C10orf129	GATSL3
ZNF721	DNAL1	NPY2R
ASNA1	HYKK	SLC24A4
JRKL	KCNV1	RUNX3
POGZ	ADAMTS6	SV2A
FAM161A	RAB1A	DMXL2
PHLDA3	SORL1	NHSL2
ANGEL2	EIF3E	ZBTB20
FAM149A	REST	PITX1
TBC1D25	SLC11A2	ANO3
GLRA3	ITGA2	SAMD8
PAK7	GRIN2A	C21orf91
TXK	ZNF320	USP6
HDAC7	CDK5RAP2	TGFBRAP1
KAZN	EDNRB	ATP1A2
STARD8	RORB	TGM5
DCAF8	NUDT13	EEA1
PSG6	SEL1L	CPEB3
ZNF804A	SOCS6	CASZ1
ITGA2	RAPGEF6	MN1
CD84	FAM155A	RAB23
ATRX	CSNK1G1	CBX6
CBY1	CAMK2N1	PDE3B
PROX1	ZNF134	EPC1
CBLN2	DNAJB14	CHD2
C1QTNF7	ABCA5	NRBF2
TP53INP1	LRRFIP1	BCL7A
PPP6R2	OLFML1	LZIC
GMFB	SCN3A	L3MBTL3
	IREB2	KIF3A
	MLYCD	PEX5L
	KIAA2022	USP8
	MRPL17	TMEM47
	SYNM	SOCS6
	VCPIP1	GGA1
	GRIK2	PLCL1
	TIAM1	HNRNPA1
	AK4	SLMAP
	KCNK2	ACER2
	OR12D3	PTPN21
	FLJ45079	ZNF644
	PROX1	ZNF804A
	C10orf71	TBR1
	FAM168A	LRP12
	FBXO48	WDFY3
	REV1	CBX7
	DIP2C	DYNC1LI2
	CCDC33	AGO2
	LRRC8B	DKFZP779J2370
	C11orf30	ADAMTSL3
	ABCC9	WNK3
	CDH11	MAPK14
	ITCH	ASXL2
	DNAJB1	NEURL1B
	SLC22A3	PGK1
	TRIM37	ZNF654
	SULF1	DIP2A
	TNRC6C	ERBB3
	GMNC	RBM20
	KLF12	TPCN1
	TRPC5	NRARP
	ADCY7	TAF4
	MBD5	SLC27A1
	NDFIP1	DOCK5
	TMEM136	EBF2
	ZFHX4	PACS1
	BTAF1	PARM1
	MAB21L2	PI4KA
	DYRK2	SLC48A1
	CLCN2	FAM83G
	TMEM47	DOCK3
	RBL1	NPAS3
	JARID2	CSNK1G1
	KLHL28	VGLL4
	TRDMT1	ZNRF3
	KDELR3	DHX33
	AQP5	KIAA1217
	ELP2	SH3RF3
	CELF1	NRK
	MAGIX	CAB39
	CEP170	TGOLN2
	BTF3L4	TTYH3
	PITX1	SCN8A
	STRN3	CD84
	TFCP2L1	UHRF2
	TRPC4	LRRK1
	MAP3K1	SPRY3
	ZNF180	SLC35E2B
	ZC3HAV1L	COL1A2
	DYNC1LI1	TMEM245
	GLCCI1	TNRC6C
	ST18	G2E3
	ITGA1	HIP1
	GPR153	FAM73B
	POLI	ITGA2
	NAP1L2	HEG1
	PZP	RALGPS2
	VWC2L	FNBP1L
	THBS1	FLNC
	RC3H1	ENC1
	CECR2	ZNF704
	EGR3	MYPN
	ZFPM2	DDI2
	SYT15	CEP170
	LPGAT1	PPP2R4
	SCUBE3	HLF
	FXR1	IL1RAP
	TMEM167B	UHMK1
	ALG2	FRMD6
	SPRYD4	PRKAA2
	DNAJC10	VCPIP1
	ZNF716	SOX21
	CARD10	ZBTB14
	ANGEL2	NANP
	CCDC47	CCER1
	ZNF677	SPHK2
	PHC3	PEA15
	RSBN1L	CAND1
	RAB33B	PPARA
	RAD23B	AGO3
	TSPAN19	RNF216
	IGSF10	ETV1
	KIAA1462	PTPRD
	TRIM39	NOL4
	PPP6R1	RSPH10B
	SLC6A6	TMEM167B
	VSTM2B	ITGA6
	POLR1B	TGM2
	KLHL15	PTK2B
	DKK3	SYN1
	ZBTB7B	MAGI2
	NOVA1	TNKS
	ACTN1	MLLT6
	PPP1R21	BRWD1
	FOXD4L2	CC2D1A
	ZNF654	ZNF827
	USP6	PSAP
	TBCEL	BICC1
	ARID4B	UBN2
	TMEM182	SLC16A7
	KPNA4	GATAD2B
	SLC8A1	DENND4C
	KIAA1598	KRAS
	CADM2	RIMKLA
	LLGL2	ERBB4
	RANBP17	KIT
	PARP8	ZNF70
	CBX1	FBXO32
	MPLKIP	PHF12
	EML1	LPHN3
	DLX1	RLIM
	KIAA2026	YY1
	WNT9A	VPS37B
	RPAP2	SEC61A1
	GOLGA8B	ORC2
	FRYL	YES1
	ROR1	RNF44
	MAPK1	ITFG3
	TAB2	C5orf24
	RBM20	RAB14
	STK33	USP37
	ATXN10	DCUN1D1
	SEL1L3	SYNCRIP
	CSN3	MEF2C
	CSMD3	MIB1
	SLC6A5	PURG
	MFSD6	MON2
	TNIP1	NEK10
	ALPK2	FAM102A
	NBEA	PDE4A
	SLC36A1	TM9SF3
	CTCF	ANKRD12
	XIRP1	MPRIP
	SLC35B4	CECR2
	ASCC3	BEND3
	ARHGAP27	C12orf66
	ANKRD34A	AAK1
	ANKRD29	ANKRD13C
	APPL1	CSPP1
	DTNB	HSPBAP1
	TSHR	DCBLD2
	TGOLN2	MYT1L
	LYST	TIPARP
	HNRNPF	EPB41L5
	PSAP	CDC42BPA
	SATB2	NACC2
	MTMR6	PIK3C2A
	C6orf120	HMGCS1
	GNB1L	ZBTB47
	ZNF430	DUSP7
	GABRA4	SGCD
	IFT81	SPRED2
	MIER1	UBN1
	IFITM10	SEC22A
	STK32B	S1PR2
	EEA1	EPHB3
	RP11-407N17.3	PTPN14
	FAM182B	GALNT1
	LRIG1	GLCCI1
	PGM3	FAM168A
	CD96	CDK19
	ANKRD13C	YTHDC1
	GJD2	RIMS2
	DCUN1D4	NUS1
	UTY	SGMS2
	SOX12	ASIC4
	TET3	SEMA6D
	KLF7	SPEN
	RIMS2	NHS
	DEDD2	RNF2
	NLGN4Y	SLC26A7
	SYN1	LMBR1
	ALMS1	CREBZF
	NRBF2	FNDC3A
	GINS1	BZRAP1
	CCER1	ATP11A
	ZMAT3	MTF2
	RASA1	TFDP2
	MB21D2	ATP10A
	INHBA	CALD1
	FBXW2	OTUD7B
	GABARAPL1	SNPH
	PRKACB	PCDH1
	DLG2	TTC9
	REEP1	ZNF800
	BCAR3	RGMB
	ZNF711	LIF
	ZNF721	HCFC2
	ESYT1	MCC
	FBXO30	ZNF469
	SLC2A13	YIPF5
	PARVB	ZRANB2
	DST	MAML1
	ASAP1	HHIP
	GAPVD1	SNX18
	POU3F2	SLC25A44
	SLC1A2	RACGAP1
	CPM	IL6ST
	ENPP5	AL020996.1
	ZNF773	ETV3
	RAPGEF4	ZIC5
	RABGAP1	GHR
	HOXA9	CELF1
	CA5B	CD164
	SF3B3	EPGN
	CNP	MINK1
	MYO5B	INSIG1
	VMP1	FOSL2
	PAPD4	SOX12
	CCDC28B	BACE1
	WDR26	CDK13
	B4GALT5	SOX6
	TARSL2	DDHD1
	RNF220	MAP3K2
	LCLAT1	RAD23B
	ACOX2	KPNA4
	PIK3R6	KIAA1462
	ALS2CL	TMEM25
	PSD	VKORC1L1
	CD47	EBF1
	HOXD1	CRMP1
	ERI1	BMP2K
	FOXP2	SPIRE1
	ZNF81	CAPRIN1
	C1orf226	YAF2
	MAGI2	SOWAHB
	KIF13A	LIN28B
	USP13	SPATA12
	RPS4Y1	ARHGEF12
	NTRK2	FAM20B
	SOS2	IGF2R
	KCNT2	NFATC2
	DEPDC1	SPRYD3
	OSBPL6	ST8SIA4
	SYNCRIP	DCAF7
	KL	CADM2
	ROBO2	MEX3A
	FAM135A	GLIS2
	EPC1	AQPEP
	TRPA1	ALPK2
	FAM20A	RASGEF1A
	EDRF1	CPEB4
	TM9SF3	RPAP3
	MLTK	KCNH5
	MAT2A	CCRN4L
	FGF10	NUDCD3
	CAGE1	UHRF1BP1L
	MBNL2	RAPGEFL1
	RRAGC	ILDR1
	DHX30	SCUBE3
	RUNX3	MBNL3
	MED13	BCL2L11
	EMX2	NEK9
	SNX5	PHACTR4
	PHF13	OCRL
	ADAM12	LRRTM2
	MAD2L1	TMEM236
	FAM195A	TMEM236
	SV2C	PITPNM2
	KCNK10	LRIG3
	DHX33	CPPED1
	UPP2	AK3
	TESK2	RAB4A
	STS	MASTL
	RGS21	SCML2
	ZNF83	MFSD9
	WNT2B	NAPB
	BICC1	IKZF1
	CCNT2	CAB39L
	CTGF	B3GALT5
	C19orf52	SGCB
	PNPLA8	HDAC7
	HAP1	TOM1L2
	RPS3	ACADSB
	TIPARP	FNDC3B
	ZNF534	NLK
	SPATA12	KIAA1671
	PRR14L	DDX3X
	RP11-65D24.2	TMEM110
	CENPN	ZNF609
	ZNF682	ZC3H10
	DBN1	SOX5
	CCDC144A	DSCAM
	LETM2	MARK2
	CCDC85A	USP13
	FRY	KDM2B
	TEK	SRPX2
	SACS	KIF13B
	TMEM110	RABGAP1
	MPHOSPH9	AIDA
	CAPRIN2	SCN2A
	HRK	FBXO40
	RRAS2	MTMR12
	CDC37L1	SCARF1
	ZCCHC3	GPBP1
	SLITRK6	CBFA2T2
	ANTXR1	ARID1A
	PLEKHA3	IVNS1ABP
	L3MBTL1	CELSR1
	ENPP6	RGP1
	GPR39	KCNJ6
	TMEM245	MAP3K1
	MAPKAP1	PLXDC2
	ELK3	ANKIB1
	VNN3	MICAL3
	TMEM132B	FBXO10
	ZDHHC23	NEUROD4
	SGPP1	MAP1B
	ZNF746	C19orf40
	KCNH8	HOXD4
	NSUN5	PP13439
	TSLP	MCTP1
	GIT2	CFL2
	CCPG1	MEF2D
	CD33	HDAC4
	TIMP1	MTUS1
	NCBP1	SYT2
	DSCAM	ATG14
	SAMD12	TMEM132B
	SOGA1	CADM4
	STC2	WEE1
	MRGPRX2	ZNF710
	LEMD3	THRB
	CXorf22	TBCEL
	BARD1	CCDC88A
	C3orf72	ASAP2
	CD4	MACF1
	SNAP91	KCNC4
	LIN52	TMEM151B
	CEP104	LIN9
	C2orf73	SORL1
	SENP1	ITGB3
	ZEB2	ONECUT1
	CHMP4B	TBX18
	FAM43A	VSIG10
	EREG	RAB5B
	WDR47	WDFY2
	GRIK3	LUZP1
	MAP2K3	HNRNPUL2
	STK3	CCSER2
	MON2	PFKFB3
	GLIS2	LRCH2
	LRCH1	FAM126B
	UHRF2	TACC1
	B4GALT2	ACSBG1
	KCNC4	GIT2
	FASTKD5	DNAJB14
	FAM129C	GLTP
	ULK2	ADAMTS17
	SERINC3	ARIH2
	MPZL3	SEL1L3
	SUCO	PRR14L
	API5	UNC93B1
	CD84	SUZ12
	ZBTB20	KCTD16
	SLC35A5	MARC1
	ADD3	PARVB
	MPRIP	SLC25A34
	DNM1L	TBC1D12
	COL1A2	FAM83F
	SEMA6B	KIF1B
	HECTD3	EGFLAM
	RCAN3	WDR26
	PPP2R5A	ITGA11
	VSTM2A	TP53INP1
	EOGT	SV2C
	CTAGE5	PARP8
	MATN2	VSIG10L
	ATG5	HEY2
	TENM3	THRA
	DESI2	SLC12A7
	FNBP1L	LPP
	UBQLN1	BLCAP
	RP11-287D1.3	KCNK2
	PKP4	ZBTB39
	PELO	SLC2A1
	KLHL3	TPRG1
	BACH2	KAZN
	ANKRD50	ZHX3
	ARHGAP12	VAV2
	C5orf28	DLC1
	ZNHIT6	HIPK1
	FZD6	AR
	PIK3C3	CSE1L
	PTPN14	RAD51D
	MAP3K5	SMURF1
	SYPL1	DDA1
	CBLB	GRAMD1B
	ARAP2	VGLL3
	AGO4	SMURF2
	ARID2	CALM1
	KCNE4	SMG1
	GFOD1	TFCP2L1
	CD244	FZD3
	RFX1	BSN
	CDC23	SESN3
	GPRIN3	FRAS1
	PIGA	CHRNB2
	PARK2	CBLB
	USP8	PPP4R4
	FSD1L	HDLBP
	WDFY3	MECP2
	DKFZP779J2370	GPRIN3
	DPP8	EFNA5
	DCAF7	EVI5
	CEP192	FEM1C
	ATP11A	OSBPL6
	BFAR	SAR1A
	CBLN2	DICER1
	DENND1A	SMARCE1
	SKP1	PPIG
	MIB1	ARHGAP5
	TSPAN18	GAPVD1
	PRKRA	CDC73
	PEG3	SLIT1
	RASL12	UBE2D3
	ZYG11B	RFX1
	C11orf57	PHLPP2
	KIAA1671	CARD10
	INSIG2	VAT1L
	MLLT6	NUAK1
	ATPAF1	TRPM6
	ABCC5	GPR153
	MAPK10	NF1
	ABCD3	UBE2A
	PLCL2	ETNK1
	INHBB	KIAA0355
	DLG1	POU2F1
	ANKRD12	RPRD2
	DSN1	TMEM106B
	FBXO28	HNRNPD
	KIF13B	MED13L
	BCL7A	ZFYVE26
	COL25A1	ZNRF2
	TMEM63B	TRABD2B
	CCL20	DAG1
	C6orf211	DNAL1
	NME7	ZBTB7B
	SLC5A7	LSAMP
	YTHDF1	SRGAP3
	SOX5	ADCY9
	SMYD2	SH3PXD2A
	GALNT16	ANKRD29
	RAB4A	ATRX
	SHANK2	WBP4
	ADAM11	MED13
	KBTBD7	RP11-766F14.2
	SLC6A20	COQ6
	ZNF644	C6orf223
	UBE4A	HAPLN4
	RNGTT	PCDH12
	EGF	FURIN
	ZDHHC15	TLN2
	HSPBAP1	PHLDA1
	SZRD1	SPTY2D1
	C5orf66	VANGL1
	FAM177B	CCNA2
	GCDH	RTN4RL1
	FAM20B	MIPOL1
	VAPB	SETD9
	PYGO2	CISD3
	GOLGA6A	SIK3
	HS2ST1	FAM46C
	TMEM194B	ARFGEF2
	SNAP25	NUFIP2
	WDR37	SLC22A3
	ZNRF2	SHROOM3
	PEX5L	HNRNPU
	PURB	SIVA1
	TFDP2	KNTC1
	TCEB3	SAR1B
	LRCH3	DNMT3A
	NACC2	AZIN1
	SLC17A6	TARS
	KRAS	ZDHHC2
	NRDE2	RXRA
	AUTS2	TCEB3
	TMEM57	CSNK2A1
	SCN8A	CDH11
	RBFOX2	C11orf57
	USH2A	ALG14
	WNK3	TMEM136
	GALNT1	LIMD2
	ARIH2	CHST7
	NAA30	NR1H3
	STAM2	RAPH1
	UNC80	UBE2D2
	UBXN7	SIPA1L1
	DAD1	RBFOX2
	IBTK	MAPK8
	BTBD7	PAX6
	ZDHHC9	IGSF10
	DGKI	GNPTG
	MMAB	NUP37
	ARHGAP5	GNB1L
	GABARAPL3	ACP1
	VAMP2	NKRF
	CDHR1	NGDN
	GPRC5B	MBD2
	RP11-382J12.1	WNK1
	ANO3	PPP6R2
	SEPT10	CCDC149
	ACVR1	SLC35C2
	VWC2	SIX1
	RAB14	SNTG1
	C2orf69	EIF4E
	SEMA6D	MED26
	SAR1B	C22orf15
	BMP3	WNT1
	GRM1	KNSTRN
	TGM2	GATSL2
	SERPINE1	ABI2
	EEF1B2	GOLGA6B
	FKBP5	EXT1
	DSE	CSMD1
	LRCH2	CNTNAP5
	KRT39	NRD1
	PCNA	NCF1
	TOM1L2	VPS53
	TROVE2	GRM4
	NUAK1	COL19A1
	JAM2	SPATS2L
	PPP1R15B	IL1RAPL1
	ZNF146	KCNH1
	PLXDC2	SHC3
	ZFP90	TMEM59
	ASXL3	RNF130
		TRPM3
		LRRC40
		HSPA4L
		KLF2
		COX15
		RPS24

## Sheet: miR-301a-3p
Table S4-5 Consensus target genes of miR-301a-3p were summarized by 3 different target prediction algorithms
DIANA	TargetScan	MiRDB	Overlap
CLCN3	SLAIN1	SLAIN1	HECA
DDX6	MDM4	MIER1	EDN1
SLAIN1	KDM2A	SKIDA1	ABCB7
MIER1	KLF7	RAB5A	ZPLD1
KBTBD8	PAN3	TSC1	RNF38
CSMD1	ENPP5	AGO4	WASL
CHST1	FBXO28	ARL6IP1	ADAM12
ENPP5	MYBL1	SECISBP2L	IGF1
JADE1	ACVR1	SYBU	TGFB2
STIM2	CPEB1	ACVR1	MDFIC
SYBU	CHST1	MET	PTEN
PLCB1	RTCA	RFX7	AGFG1
MB21D2	SYBU	WDR47	RTN1
CDK19	IRF1	FRZB	KBTBD8
MYBL1	RPS6KA5	MDM4	MID1IP1
MPHOSPH9	MAF	PHF20	MIER1
TSC1	DYNLL2	DDX6	GDA
CPEB1	SBF2	MYBL1	MET
LONRF3	RNF38	TMEM55A	BAI3
ZBTB4	TSHZ1	IGF1	IRF1
ACBD5	EREG	ESR1	DPYSL2
MMGT1	RAI2	FBXO28	TET3
ARAP2	NFIA	BCL2L11	EXOC5
KCNA4	SKIDA1	IRF1	SOX4
PAN3	SRSF2	SOS2	MFSD6
WDR47	ZBTB18	KRT76	IGSF3
FBXO28	IGF1	USP28	PIKFYVE
LRIG1	WDR20	FXR1	ARL6IP1
HPRT1	FICD	ZNF555	GJA1
PTPRG	C7orf60	STIM2	RUNX3
SPG20	HABP4	MTMR9	MECP2
SMOC2	FRZB	FIGN	FAM46B
SEL1L3	MMGT1	BAI3	PPP1R15B
SECISBP2L	SH3D19	HIATL2	CYP2U1
TGFBR2	GJA1	CPEB1	PHF20
KDM2A	VPS37A	MAP3K9	ARHGEF12
RAB9B	HPRT1	EREG	SLC8A1
SERINC3	TMEM55A	RTCA	ACBD3
ACSL4	PPARG	LCOR	SEL1L3
SLMAP	CALM2	MEOX2	LNPEP
ATG16L1	CCDC126	PTPRG	FAM73A
APPL1	DDX6	MED12L	PHF3
MEMO1	ZMAT3	PSAP	BTG1
RNF216	CD69	PIGA	DICER1
FMR1	ESR1	ST18	SKP1
RFX7	RAP2C	CHST1	CHST1
SOCS5	PMEPA1	NPNT	CEP170
ZMAT3	TSC1	FICD	ATP11A
ZFYVE9	BTG1	HOXB1	LCOR
ANKRD13C	KCNJ10	NABP1	LDLRAD4
ZBTB18	PIGA	STX16-NPEPL1	TRIM2
PXYLP1	TES	JARID2	TFCP2L1
SYT6	C4orf36	DCUN1D3	TRIM3
SOS2	PURG	LYSMD3	RPA2
PSAP	TROVE2	SULF1	PAK6
WASL	LDLR	APCDD1	ACBD5
NRBF2	ULK2	STOX2	CSF1
CFL2	RRAGD	ZNF711	CPEB3
PRUNE2	CBFB	HIVEP2	RACGAP1
NAA30	TGFBR2	EPB41L5	SLC6A6
MIER3	HS3ST5	LDLR	PXDN
SH3D19	CHMP3	ADCY1	CDS1
GAREM	HBP1	FAM43A	PPP6R1
RAP2C	ZNF217	GAREM	TTYH3
ULK2	RNF103-CHMP3	VPS13D	ERBB2IP
RBBP8	NPNT	EXOC5	EMX2
MBNL1	HOXB1	FOSL2	CHST11
MDFIC	ZNF3	ENPP5	SOS2
CAPRIN2	KALRN	SOD2	SPOPL
ATP6V1B2	MIER1	ZEB2	RAB14
DGKE	FOSL1	LGALSL	RNF145
UBE2D2	MID1IP1	MECP2	SGCB
RNF38	CPEB3	TSHZ1	DYNC1LI2
FSTL5	ACBD5	PRKD3	NPAT
TMEM159	ARHGAP12	FSTL5	PTGES3
RBM25	C9orf69	ZDHHC23	PRKD3
ZNF217	ST18	GAP43	CPEB1
PXK	CDK19	SZRD1	ZNF609
WEE1	SPG20	DSEL	KDM2A
ST18	UBC	SH3D19	ZBTB18
PIK3CB	MEOX2	WDFY4	HABP4
HEG1	TRERF1	BTBD3	PPARG
BTAF1	COX8C	C7orf60	UBN2
CDS1	SLC2A4RG	ARX	SPG20
ACVR1	FAM175B	CDK19	ITPRIPL2
LMLN	FNDC4	ZFPM2	PRKAA1
LCORL	PTEN	GABRA1	SLAIN1
BAG5	KCNA4	DYNC1LI2	HOXA3
CEP170	MTMR6	RNF38	TOM1L2
EXOC5	DSEL	TFDP2	TRIM37
VPS37A	SLC6A6	B4GALT5	MYT1
THSD7A	C5orf30	C16orf70	ZNF711
SNX2	LONRF1	S1PR1	KCNA4
MFSD6	SNAP25	ATXN1	C7orf60
CLIP1	CPEB2	POU3F2	PIK3C2A
DYNC1LI2	KLF3	OTUD3	PGM2L1
LDLR	HIVEP2	PPP6R1	AGO4
PPARG	ATP2B2	LRP2	SH3D19
JARID2	QKI	LONRF1	COX8C
MID1IP1	EPC2	MKL1	HECW2
CBFB	STK33	MPHOSPH9	USP13
RTCA	SMARCD2	PAN3	ASXL2
KIAA1211	RBM25	NPAT	FSTL5
GJA1	POU6F1	ZBTB18	CCDC6
WNK1	DYNC1LI2	E2F7	DYNLL2
MAP3K12	RAB30	DIAPH3	ZFPM2
LGALSL	CCNY	CHMP4B	CDADC1
STX6	FMR1	PHF3	GPR158
SASH1	MTMR10	RUNX3	TSPYL2
DAAM1	PAPD4	SMURF2	SNAP25
SPOCK1	WDR47	WTAP	SLC13A2
SMOC1	GAREM	RBM25	NHLH2
NPEPL1	JARID2	MDGA2	FRMD6
FBXO48	PIK3CB	HBP1	JAKMIP1
LRP8	IMPDH1	TGFA	LDLR
ARHGAP12	MXD1	NPTN	DNAJC16
FAM175B	C16orf70	CBFB	RAB9B
NCKAP5	EPS15	C5orf30	NAA50
MDM4	ATG16L1	DYNLL2	MEMO1
LCLAT1	WNT2B	CENPO	RAB5A
RPS6KA5	PHF14	FAM73A	HBP1
ERBB2IP	KBTBD8	CBLB	CRISPLD1
SPEN	NABP1	CNOT6	EPS15
TET3	SLC44A1	RMND5A	ITPR1
FZD6	NPTX1	HECA	SLC44A1
BLCAP	TMEM159	ARFIP1	SPEN
TROVE2	STIM2	MASTL	NUP133
ADCY1	RTN1	ADAMTS18	ZNF217
CHD5	ZBTB4	EIF4E2	CNOT7
SPATA2	SLC25A32	OSBPL11	SZRD1
TMEM55A	FBXO48	TNFRSF1B	IL15
ZFPM2	STX6	UBN2	ESR1
DYNLL2	CENPO	NOVA1	STK33
TBL1XR1	NPEPL1	CCT6A	ARHGAP12
PXDN	G3BP2	CLCN3	EREG
EPS15	LRP8	AGO1	TMEM55B
FAM169A	LCOR	TBL1XR1	CHMP3
CD69	DGKE	NPEPL1	FAM155A
UBA3	HOXA3	WNK1	CUL3
CCDC126	GADD45A	ABCA1	UBXN2B
C16orf70	BHLHE41	SMARCD2	LRIG1
ARHGAP1	PCNX	DCP2	ITGB8
ALDH3A2	JAKMIP1	ULK2	NPNT
COL19A1	ARHGAP24	PHAX	PAPD4
HS3ST5	NRBF2	ROBO2	PTPN4
SMARCD2	SOS2	PTPN4	RASGEF1A
PAK6	GDA	ZNF800	TAF4
MSMO1	OTUD3	RAI2	PRUNE2
ENPP4	SMOC1	GALNT13	HS3ST5
IL15	ACPL2	MLTK	HIPK3
ATG2B	UBE2W	TGOLN2	CSMD1
G0S2	CCT6A	CDS1	PPP6R2
SLC6A6	APCDD1	AGFG1	TRERF1
CBY1	SOCS5	FAM9C	SLC24A2
CAMTA1	RP11-676J12.7	RRAGD	PITPNM2
MYT1L	CDS1	ZNF614	SPATA2
UBXN2B	PTP4A1	ADAM12	POU3F2
LONRF1	NEUROG1	BBX	INHBB
NHLH2	IER3IP1	LNPEP	VPS13D
SKP1	UBXN2B	C3orf58	PLAA
TRIM37	SNX5	LRCH1	ZBTB4
SLC35D1	SOGA2	GJA1	RAPGEF4
ASXL2	ENPP6	PHACTR2	HEG1
APCDD1	TMEM110	FMR1	PDIK1L
ITGB8	MET	KRTAP2-3	CLTC
SULF1	TRPC3	PTGER2	ZMAT3
PIKFYVE	TMEM170B	TLE1	ZCCHC14
TMEM50B	PXK	USP48	FXR1
AGO4	FIBIN	FAM175B	UBE2D1
ZAK	FAM107B	NUP133	BBX
AGFG1	SECISBP2L	ZNF217	ZFYVE9
MLLT6	RBBP8	MBNL1	BTF3L4
EPC2	SNX2	AL953854.2	SMOC2
PTP4A1	MBNL1	ABCB7	WDR47
POU4F1	FAM73A	IGSF3	KCTD20
ARHGAP21	HADHA	MLLT10	AGO1
PRKAA2	MTMR9	NR3C2	LGALSL
CCDC6	RFX7	TCF4	NR3C2
ITPR1	PVRL3	CALM2	MYBL1
RAD51B	LRIG1	ALX4	DIAPH3
NEUROG1	MLLT6	ZFYVE9	FAM73B
CNOT7	PDE7B	EPS15	BTBD3
PRKAA1	RAB12	GADD45A	GRB10
FAM129C	APPL1	NOL4	CBFB
BTF3L4	ZFPM2	SEL1L3	SASH1
CMPK1	STX12	EOGT	FMR1
ABHD3	SYT6	TGFBR2	ARX
C5	RUNX3	KDM6B	GTF2H1
CGGBP1	CMPK1	PAPD4	PSAP
PIGA	SKP1	ZCCHC14	BMPR2
WDFY3	ACSL1	FYCO1	KLF7
NIPA1	SULF1	DNAJC16	PLCB1
USP33	RPA2	CNTNAP3B	HIVEP2
ELK3	PRKACB	CLIP1	MAPK1
RUNX3	DPYSL2	SBF2	LCLAT1
INO80	FAM19A1	EIF5A2	BPTF
PTEN	MYB	PCDHB4	GADD45A
SLC44A1	RAB9B	SLC24A3	RNF216
RALBP1	WASL	TNRC6B	TSC1
TBC1D8	PTPRG	GDA	SYT6
DLG5	ADAM12	HRK	MLLT6
RTN1	MYT1L	ROBO1	TNRC6A
KMT2C	BAHD1	CCDC6	SMARCD2
KIF13A	ARHGEF4	CYP1B1	AKAP1
RAPGEF4	CLCN6	LRIG1	SBF2
TFCP2L1	NPAT	RC3H2	PSD
BMPR2	RASD1	NCOA1	STIM2
HABP4	THOP1	INHBB	SPTY2D1
ERCC4	CHIC1	PURG	PIGA
SZRD1	FZD6	SKP1	THSD7A
LY75	SLC35D1	TMEM63B	ENPP5
DENND4C	HECW2	LY75	ARHGAP1
DICER1	RASGEF1A	PRKAA1	S1PR1
ITFG3	AGFG1	ITGA9	CLCN5
ROBO2	EMX2	CSF1	ANKRD13C
ABCB7	INHBA	ACSL4	MBNL1
IMPDH1	SLC8A1	MAML3	CFL2
C7orf55	FRMD6	FRMD6	MYT1L
CLTC	BACH2	RNF145	CMPK1
GRB10	LMLN	SLC13A2	NPEPL1
CEP55	POU4F1	KMT2C	CEP55
ENDOD1	CDADC1	C18orf25	SECISBP2L
BRWD3	ARHGAP1	VGLL4	MEOX2
ANKIB1	TNF	NDEL1	BLCAP
SHANK2	DEDD	UBC	DDX6
FIBIN	BMPR2	EFNB2	ITFG3
FAM73B	CYB5R4	WASL	ENDOD1
SKIDA1	FSTL5	SAR1B	TROVE2
EIF4E2	SPHK2	STEAP4	TMEM50B
ARID4B	NPTN	MDFIC	ARHGEF4
ARL6IP1	BTF3L4	SLC25A44	TBL1XR1
CLCN5	NHLH2	AC135983.2	ST8SIA3
NDEL1	DENND1A	RPA2	ARAP2
BTBD7	FOXF2	CLCN6	RTCA
RNF145	UBE3B	H3F3A	CAPRIN2
EFR3A	ABHD3	USP33	ACVR1
WHSC1L1	ENAH	ZNF250	FAM179B
NPTN	FAM196B	PLCB4	SIX4
CYSLTR1	ARID4B	CPEB4	CAMSAP2
PPP6R3	MAPK6	USP6	HPRT1
MEOX2	ARID5B	RFXAP	PTPRG
SLC8A1	FAM104A	PLCB1	FAM175B
MECP2	ELK3	UBE2D2	JARID2
C11orf57	CEBPE	ANKIB1	ZDHHC23
SDC4	PDIK1L	MCOLN2	USP33
MAPK1	LONRF3	FAM73B	WNT2B
DCBLD2	PRR15	PGM2L1	DCP2
THOP1	LRP12	R3HDM1	SMOC1
PDGFRA	NAA30	GOLT1B	NCOA1
MBD2	AKAP11	SIK1	C5orf30
PLAA	PRKAA1	HIPK3	TMEM170B
HIVEP2	LCLAT1	DOCK3	RAB34
FAM179B	KLHL3	LRP4	BAHD1
MAT2B	NAA50	NEUROD1	FAT3
DIAPH3	FAM155A	BARHL2	PAN3
GPR158	ZIC5	RNF41	CYLD
GABRR1	UXS1	BPTF	CLCN3
SLC12A7	ST8SIA5	CLTC	KIAA1468
UBE3B	SMOC2	BCL11A	FBXW11
ZFYVE26	SPOCK1	PTEN	MLLT10
PHF20	GLRA3	ZNF714	LRP12
CNOT4	WNT10A	CCDC126	KIF13A
DSEL	SLC24A2	HSPA8	NAA30
R3HDM1	NEUROD1	SPEN	SKIDA1
LRP6	AGPAT3	VCPIP1	SYBU
NUS1	CSF1	FAM104A	NIPA1
DLL1	NR3C2	NMUR2	APCDD1
C7orf60	PTGES3	SPOPL	MB21D2
SMAD5	KCNK10	GTF2H1	NEUROG1
CAMSAP2	ZPLD1	WNT2B	MED12L
IRF1	USP28	CASD1	BRWD3
AGO1	DGKH	UNC13A	DSEL
ABCC5	RNF11	CEP170	ROBO2
DNAJC16	BHLHE40	SIX4	PPP6R3
C6orf211	CPEB4	SBNO1	SHANK2
UBE2D1	PLEKHF2	JADE1	LRCH1
STARD13	CHRM2	ZNF451	TGFBR2
HCFC2	LDLRAD4	TRIM2	CHIC1
KIAA1217	DNAJC16	UGT8	SULF1
CCSER2	LRP1B	PRKAA2	BAG5
KLHL20	CNIH1	BTAF1	IER3IP1
ACSL1	BRWD1	ASAP1	C9orf69
FAM73A	SOX4	MLLT6	DGKE
SACM1L	SERINC3	SMOC1	PTPRM
JMY	ARL6IP1	RAG1	CHD5
ARHGEF26	TMOD1	NHLH2	CDK19
HERC3	WDFY3	BHLHE41	ZNF800
CHIC1	RNF145	STX6	ULK2
SNX27	TSPAN3	HABP4	TMEM55A
ETNK1	YTHDF2	ZNF263	PDGFRA
ADAM12	BAI3	PCDH15	ANKIB1
HOXA3	USP48	MTF1	NPTN
LRRTM2	PHF17	AP3M1	FRZB
C5orf30	CALB1	CHIC1	KLHL20
RASA1	HOXD1	CTAGE6	CCDC85A
C2CD5	ESCO2	NME7	FBXO48
STK33	MAP4	SNURF	RAP2C
SBNO1	TBL1XR1	CTAGE15	SOCS5
HBS1L	AR	BRWD1	FZD6
GOLT1B	DCAF8	MAFB	LRP4
TTYH3	ATXN1	TMEM50B	RRAGD
FAM178A	CNOT6	SNAP25	FASTK
LARP4	SATB1	RP11-795F19.5	PTP4A1
LRP2	POU3F2	ERCC4	CLIP1
CTSK	F3	TOM1L2	GAREM
IER3IP1	RAPGEF4	SESTD1	SLC24A3
WNT1	FASTK	SOGA2	WRNIP1
CCDC88A	SESTD1	SYT6	ARID4B
RALGPS2	PFN2	PDE4DIP	TESK2
RB1CC1	CLIP1	SASH1	SFMBT1
C2orf15	PSD	MXD1	DNAL1
PRKD3	ZNF131	UCP3	C16orf70
FAM20B	MDFIC	APPL1	PMEPA1
SUV420H1	MAPRE3	FAM155B	FOXF2
REEP1	KCNJ15	KCNA4	UCP3
DIP2A	MEMO1	SLC44A1	R3HDM1
SALL3	DLL1	TANC1	NRBF2
SNX31	KIF13A	UBE2D1	CD69
PTPN4	INHBB	FAM178A	LONRF1
EMX2	PAK6	HCG27	ELK3
MED12L	CLCN5	SLC39A12	PEX5L
CCDC85A	ARX	CEP55	SBNO1
INSIG1	CC2D1B	CYB5R4	WNK1
SBF2	MSMO1	PTH	STX6
TRPC3	EDN1	TBCEL	RBM25
VGLL4	BMP3	KCNJ10	RFX7
ZNF684	DCAF8	PMEPA1	FBXO28
VSIG10	BTAF1	PRNP	ATG16L1
VPS13D	PEX5L	CD69	EOGT
BRWD1	SNIP1	ANKRD52	USP28
PAPD4	OTX2	RAB34	UBE2D2
TMEM170B	HOMER1	IL15	VSIG10
SLC9A2	NUDT10	UBXN2B	SESTD1
TRIM23	LARP4B	DPYSL2	BHLHE41
NPAT	BTBD7	PEX5L	CCDC126
BBX	CD2AP	ST8SIA3	APPL1
NBEA	CNOT7	ARAP2	AAK1
PIK3C2A	FAM13A	TMEM9B	RALBP1
BTBD3	MB21D2	ZMAT3	SIK1
SLC4A7	SPRED1	LMBR1	DAAM1
ZNF107	ARL4A	SRSF2	GOLT1B
ZDHHC23	PCGF5	NIN	FOSL1
PPP1R15B	FAM43A	ARHGEF12	NDEL1
ANKRD12	PLLP	TNRC6A	KMT2C
RAB5A	EGLN3	KDM2A	ATG14
ANKRD28	TACC2	MGST1	INSIG1
YTHDF2	FXR1	PBOV1	TMEM110
GPATCH8	ARAP2	CPEB3	ACSL4
MUC15	DCP2	F3	SAR1B
POGZ	GRB10	ZIC5	VGLL4
FAM46B	PPP1R15B	KIAA1033	MAP3K9
JAKMIP1	GAP43	NRBF2	BTAF1
OCRL	BBX	RAB30	BRWD1
BMP6	SPOPL	DEDD	SMAD5
ARFGAP1	UTS2B	ZNF3	MDM4
NOX4	HRK	PSD	ST18
TMEM110	ARFIP1	ABL2	CCDC88A
TESK2	TNFRSF1B	MID1IP1
KIAA1468	FANCA	AKAP1
CSNK1G1	VMP1	RAP2C
DEPDC1	GMNC	LCLAT1
RASSF2	TMEM63B	DGKH
ARX	PLAA	NDUFB2
RFX5	S1PR2	EPHB4
RASD1	KIAA1468	ZBTB4
HBP1	FAM46B	QKI
MOG	MLTK	PITPNM2
CADM2	GADD45B	DENND1A
ZNF609	CNOT6L	SCN9A
ST8SIA3	MDGA2	ATXN7L1
CYP2U1	ACBD3	ZNF429
FOSL1	LRP6	EDA
TRIM2	EFR3A	GABRA3
RRAGD	TRIM37	ARRDC3
PAFAH1B2	FUT9	MEMO1
PHF3	HOXB3	MAF
CPEB3	NAP1L3	HOXA3
TNRC6A	ZNF800	CXCL6
PSD	FGF10	CAND1
FAM19A1	TGFBR1	STK33
ACBD3	EOGT	MAP3K5
SNIP1	THRA	SLCO5A1
ATP6V0E1	TSC22D1	PVRL3
LIPA	AKAP1	FKTN
EDN1	RND2	RORB
SIK1	CYP2U1	NRP1
HECW2	PPP6R1	SNRPE
LDLRAD4	S1PR1	LRP12
BTBD10	NR2C2AP	RAB12
LRRTM3	VGLL4	HLA-DQB2
ZNF711	MAT2B	FBXO48
SNAP25	USP47	HPRT1
SOX4	PRRG4	MTMR4
PDIK1L	PTPN4	GABARAPL3
MDM1	CAMSAP2	CYBRD1
ATF7	CAPRIN2	PTPRD
TRIM3	PHAX	EGR3
C8orf4	EXOC5	GGNBP2
CEP120	ZCCHC14	BTG1
CDC5L	UBE2D1	SESN3
TAF4	FSD1L	KIAA0430
POU3F2	PAX6	PRSS16
PDE3B	FOSL2	SON
KIAA1191	IQGAP2	VSIG10
SLC24A2	ABCB7	JMY
MAP3K9	CHMP4B	BAHD1
PEX5L	PSAP	RNF219
ARHGEF4	KIAA1211	C1orf63
TGFB2	PNRC1	RNF216
HECA	CDKN1A	LIPA
SGCB	MPPED2	MB21D2
UBR7	BARHL2	ANGEL2
MAGI2	HIAT1	KIAA1468
TAF4B	ZFYVE9	FBXO21
KCTD20	SYT10	PIK3C2A
PMEPA1	CEP55	XPO4
NPNT	SMAD5	BRWD3
TOM1L2	CCDC6	KCTD20
NCOA1	FERMT2	CDC37L1
PHKA1	HEG1	TSPAN18
ATP11A	GTF2H1	PTGES3
PPP6R1	MFSD6	KRT23
CAMK2D	BAG5	ATP6V1C1
SFMBT1	NCKAP5	JAKMIP1
WDR33	FAM73B	CDKN1A
SOCS6	PLCL2	RBFOX2
EGLN3	KLHL20	CFL2
SPHK2	MAPK1	TRIM59
ST8SIA5	UBB	ZBTB7A
STK4	CNR1	PDZD11
SWSAP1	FAM155B	LINC00955
FXR1	NOL4	ABCC5
C9orf69	TAF4	RAB9B
OSBPL6	CYLD	E2F2
LRP12	KIAA0319L	TEK
LRP4	MYO10	SLC25A12
SAR1B	CCDC85A	EDN1
SLC24A3	WRN	CDADC1
CRISPLD1	UBAP2L	HHEX
MBNL3	RLIM	CHST11
S1PR1	AGO4	RASGEF1A
CMPK2	ALX4	PIKFYVE
FBXO9	SLC35F3	PCYOX1
MAPK8	WRNIP1	TERF2
BAHD1	KIAA2022	AP4E1
NAA50	SETD7	FOXF2
GADD45A	MEX3D	RANBP17
DCP2	SHANK2	FUT9
WDR20	ARHGEF26	TRERF1
PITPNM2	EIF4E3	NIPA1
ZNF250	MCTP1	PRICKLE2
ZNF800	BTBD3	HCCS
GSAP	TIMP2	PGAP1
LOC102724852	REEP1	EBF3
PDZD11	MDGA2	ITGA5
BTG1	PIKFYVE	INSIG1
BOD1L2	MAP3K12	DST
CMYA5	ITPR1	STON2
PPP6R2	COX7A2L	ATP6V0D1
ZPLD1	GMFB	USP47
FRMD6	TBPL1	FAM110C
RLIM	SIX4	VMP1
TSPYL2	USP33	GSTK1
HADHA	DLG5	ALDH3A2
PHF12	MAST2	B4GALNT3
ZNF853	PGM2L1	ZNF148
ATG14	ZFAND5	ARHGAP21
MAP4	RDX	CDK5R1
UBN2	ENDOD1	ARID4B
SLC35F3	MAP1B	INHBA
RBM20	SLC25A12	ATP6AP2
ZNF12	TMEM55B	TGIF2
SPTY2D1	FAM179B	CANX
FECH	GOLT1B	SERBP1
GZMK	RAB1A	USP13
ZNF594	TTYH3	KREMEN1
ITPRIPL2	LNPEP	CNOT4
MET	CEP170	PPARGC1A
TCEA1	RNF165	MYT1
FASTK	LYSMD2	KCNJ6
EOGT	SOCS6	ATXN3
MLLT10	RBM33	ARHGAP12
PHF14	LRCH1	USP31
UTS2B	MCC	ANXA4
USP13	ST8SIA3	GRID2
IGF1	MAFB	PPP1CB
SNPH	CCDC71L	CAMSAP2
CHMP3	RAB5A	PLAA
UPK1B	HCFC2	AKAP7
PKHD1	UCP3	C12orf75
TP53INP1	DMRT3	UBE2W
FAT3	RNF180	SNX5
KLF7	GAN	NAP1L1
COX10	UNC13A	ZDHHC14
FAM45A	HECTD1	FAM63B
CYLD	FAM13B	GPER1
SLC1A3	ACSL4	G3BP2
NHSL1	RALGPS2	EMX2
AKAP1	DCBLD2	CYP2U1
KRTAP26-1	MYT1	PIGP
PCDHB4	GABRB2	AMMECR1
RASL12	BCAT1	LIMD2
TRPS1	NRP1	PLAC8L1
SCN3A	ATXN7L1	ITFG3
PDK1	USP8	AGO3
TMEM55B	NFIB	BMPR2
USP32	DEPDC1	SMAD5
LSMEM1	TBC1D8	AMER1
MYLK4	TAF4B	KRTAP26-1
IL1RAP	TNFSF10	RAPGEF4
TRERF1	DAAM1	CLOCK
ATRN	DENND4C	SRA1
NUP133	FBXW11	KCNK10
TSEN34	TCF4	DGKE
GDA	DCUN1D3	TMEM217
ESR1	CLTC	STXBP5L
TNF	SPEN	ZNF704
CUL3	HOXC8	TBX19
FAM155A	PRNP	CHD9
LNPEP	EPHA7	ERAP1
MTCL1	ARFGEF1	SFMBT1
RACGAP1	TRIM2	TMOD2
MAPK10	USP6	SLC25A14
INHBB	SIRT7	ARL8B
MAPRE3	VGLL2	ASXL2
BROX	LBR	THSD7A
2017-03-02	NHSL1	TMEM110
ARHGEF12	DOCK3	GPR158
GMFB	TESK2	FASTK
LYRM9	CCDC144A	KLHL20
ZNF555	DLG2	MTMR6
NR3C2	TRIM3	PGRMC2
BIRC6	KLHDC8A	IKZF4
TRPC5OS	EGR3	FAM46B
ZFC3H1	NEDD4L	PHLDB2
SYN2	MAP3K9	ATP11A
EDEM1	TGFA	FAM135B
MTMR10	SLC13A2	AC006455.1
CNIH1	KMT2C	ESCO2
MAML1	FBXO9	ANKRD13C
RNF2	ARHGEF12	ARHGEF4
WRNIP1	STT3B	ITGB8
NAP1L3	B4GALT5	ARHGAP19
CNTNAP3B	LZIC	SPATA2
EREG	PDE4D	KLHL3
PTPRM	QSER1	KMT2A
ZCCHC14	RB1CC1	CAMTA1
SIX4	SFMBT1	SLC8A1
PRKG1	MAP7	CDH20
MYT1	E2F7	PPP2R5E
GTF2H1	RAB34	SNX14
SESTD1	ERBB3	HSD17B11
CHST11	RASSF3	ZNF609
BCMO1	AFF3	CCNG2
CDADC1	ZNF451	TGFB2
FBXW11	SASH1	ZDHHC7
ARL13B	PPFIA2	RTN1
LRCH2	SZRD1	NKAIN2
RPA2	PPP1R9A	SLC24A2
HIPK3	ITPKB	SIX6
PGAP1	NHSL2	GRAMD1B
AAK1	ACER2	FRYL
SAMD8	BPTF	C5orf38
PGM2L1	SNPH	M6PR
TMEM151B	SIK1	NOV
MREG	ROBO2	TRIM37
SMYD2	RASGRF2	SOS1
HADHB	ROCK2	MMP15
PELI1	NDEL1	PCDH10
DNAL1	GPATCH8	RP11-219A15.1
GUCY1A3	ARRDC3	PRUNE2
GALNT13	CAV2	CCL1
SCML4	ZNF804B	RP3-468K18.5
LRCH1	NDRG2	ATXN7L2
MCC	AJAP1	CHRM2
BPTF	FAXC	RBM17
TARDBP	JHDM1D	NEU3
METTL14	ING1	SPG20
MEX3D	TNRC6A	MOB3B
MON2	SATB2	UNC79
FRZB	ANKRD28	GPCPD1
SAP18	VSIG10	HIF1AN
UCP3	B4GALNT3	RBM24
XK	MED12L	CAPRIN2
COX8C	KATNBL1	GPR137C
GMNC	SNX27	KSR2
PCSK5	CSNK1G1	TP53INP1
RAB34	PLCB1	STC1
BAI3	PELI1	KRT38
BHLHE41	ITPRIPL2	ADCY4
TWF1	ITFG3	VGLL3
NRP2	GPR158	PDIK1L
PUF60	CRISPLD1	TPP1
KCTD10	AGO1	ATG16L1
CCDC137	ENPP4	RXFP2
ZNF583	IKZF4	ARHGAP1
EDA	ZFP91	HAS3
STEAP4	KLHL21	FAM179B
SMLR1	STX7	PROX1
MTMR4	TMOD3	HFM1
PIGK	PRICKLE2	CCDC144A
RAB14	USP44	FAM104B
USP28	TGOLN2	ERBB2IP
GPR65	NCOA3	RTN4
ITPK1	STC1	INSM2
LRRC45	PIK3C2A	CAV2
MPPED2	STOX2	FBXW11
KIAA1462	PRUNE2	RGPD2
GGA1	AGO2	MARCH7
IGSF3	RARB	SPTY2D1
FAM78A	MARCH2	DLG2
WDR1	R3HDM1	FZD6
KRTAP2-3	NME7	KIF13A
DNAJC3	ANKFY1	TMEM170A
PDCD1LG2	SLC4A5	TFCP2L1
POC1A	IKZF5	RALBP1
RASGEF1A	SLC9A2	NCKAP1
DENND2D	CDH20	ITPKB
SLC6A4	ATG4D	SLC6A5
AP1G1	SLC25A46	MFSD6
PTGES3	HECA	NPTX1
UXS1	SPIRE1	HECW2
NEK9	MLEC	ZNF680
AFF1	MAML3	CCNY
ELL2	PHF20	DAAM1
SLC13A2	PDGFRA	EIF4E3
MAP7D2	TMEM236	ACBD3
TOM1L1	TMEM236	KLF3
CSF1	KLF6	TAF4
TLR7	PHACTR2	FAT3
UBFD1	STAT3	NHS
LCOR	NCKIPSD	AR
WNT2B	GGA1	SLC13A1
ATP12A	MIER3	CHD5
SUB1	CCND3	BMP3
FOXF2	HSPA8	UBR1
C1S	E2F2	MED18
CA13	DLC1	ERMP1
SPOPL	ITGB8	NR2C2AP
DPYSL2	DIP2C	NEURL1B
AMPD3	LMTK2	TET3
	HOXA5	TNRC6C
	PHACTR4	CSMD1
	AAK1	DPP8
	FYCO1	SUGT1
	ABCA1	HOXC8
	ADAMTS18	KIT
	UHRF2	C12orf40
	TSPAN18	FZD3
	EPC1	TMEM194B
	MUM1L1	ACBD5
	VCPIP1	SMOC2
	LRP4	DNAJC18
	CMPK2	MUM1L1
	NIPA2	PTPRM
	CADM2	GTPBP10
	PDE3B	ITGA11
	SOWAHB	ADAMTS15
	PXDN	CUL5
	ATG2B	MRGPRX3
	CHD5	RIMKLA
	VPS37B	C6orf211
	SOX21	HLF
	RASSF2	IER5L
	ST3GAL3	PPP1R15B
	ZBTB16	IL17RD
	UGT8	TXNIP
	CASD1	SHANK2
	TET3	MGAT4A
	XPO4	PTGER3
	KLF11	KIAA1524
	KLF13	MAFF
	PI4KA	TEAD1
	RNF2	C20orf112
	ZDHHC2	BOD1L2
	TSPYL2	ST3GAL6
	IL1RAP	PDCD1LG2
	GRIK2	PPP1R10
	DIP2A	MPP5
	ZDHHC23	CNOT1
	BRWD3	CSNK2A1
	PROX1	UBFD1
	CANX	KLF13
	GPC6	LARP4B
	ZDHHC14	CRISPLD1
	BAZ1A	TRIM23
	AQPEP	SPRED1
	ATP11A	NAA50
	RNF216	PDGFD
	ZEB1	PPP6R3
	SCML4	CCKBR
	KIT	IER3IP1
	ASXL2	LRP1B
	YY1	RNASET2
	RUNX1T1	CCDC79
	CHST11	SLC4A10
	ZNRF3	SLC6A6
	SLC24A3	UGT1A8
	TGFB2	ZPLD1
	SGTB	BAG5
	ETV3	THRA
	DCUN1D4	RPF2
	KLHL15	SIRT7
	AGO3	SCUBE3
	ZNF784	ADAMTS19
	PTPRJ	TROVE2
	DIAPH3	AC005003.1
	RBM20	CHDC2
	TOB2	ABCC3
	TOM1L2	ZNF594
	NACC2	TMED7
	TP63	C4orf33
	SMCR8	ATG14
	ZNF275	L3MBTL1
	PTPN14	KIF5A
	MIB1	TMEM170B
	CTIF	CT62
	YIPF5	MITF
	MAML1	CCDC85A
	PRR5L	PDGFRA
	THSD7A	KIAA1549
	ANKRD12	EPC1
	NFIC	ADCY2
	EPHB4	ITPRIPL2
	TXNIP	PAK6
	MOB3B	GRB10
	ZC3H12C	FOXF1
	IGSF3	CXorf23
	RACGAP1	C9orf69
	LRRTM2	TESK2
	FBXO10	SGCB
	GPCPD1	TYW1
	EFNB2	MAPK10
	INO80	MAPK1
	CHD9	DNM3
	MLLT10	TBPL1
	ZFC3H1	SYNJ1
	NUS1	FECH
	SLC25A44	MRAS
	RALBP1	STAT3
	DNM2	NEUROG1
	PTPRM	TIMM23
	TNRC6B	ERBB4
	TMEM9B	DICER1
	NEK9	ARHGAP20
	UBN2	SGMS1
	SALL3	GUCY1A3
	ANKRD52	CHMP3
	SLC27A1	PXDN
	SLC2A1	SSH1
	EBF3	PTP4A1
	KMT2A	ADAM23
	LIN28A	CERS3
	NEURL1B	FSD1L
	ANKRD13C	DGKI
	CLOCK	SESN2
	TBCEL	BTF3L4
	KCTD20	PPIG
	NBEAL1	KLHL21
	NAV2	EIF2AK2
	PRKG1	PTS
	AP005482.1	HOXB3
	SAMD8	WIPF2
	NRARP	PRR15
	RORB	FGF9
	IL6ST	RUNX1T1
	BZRAP1	ELK3
	PRKAB1	PLCL2
	FIGN	DNAL1
	KCNB1	POLR1B
	SYNM	SPIRE1
	PPP6R3	KLF7
	TANC1	BMPR1B
	CCRN4L	LIX1
	PRR14L	CLCN5
	HLF	CTAGE9
	ZCCHC24	ZNF671
	TAF1D	TUBB6
	CBX6	LAS1L
	ITGA9	CTAGE8
	IPCEF1	CTAGE4
	RALGPS1	MAN1C1
	CREB1	LYSMD2
	TMEM167B	EPG5
	ITGA11	ITPR1
	NCOA1	ZBTB8A
	MPP6	ZNF567
	GMEB1	ATP2B4
	ZDHHC7	SNN
	GAPVD1	HEG1
	TAOK1	TRIOBP
	ZBTB37	RNF165
	TRPS1	ACPL2
	STARD13	IKZF2
	FAM78A	AK2
	LGALSL	RIMS1
	WHSC1L1	HS3ST5
	OSTF1	KCNN3
	TFDP2	CNOT7
	TERF2	DUS4L
	ZADH2	TMEM239
	RNPEPL1	FOSL1
	SEL1L3	CYTH4
	TNRC6C	RAB14
	SERBP1	NAA30
	ADARB2	CAST
	SRSF10	CMPK1
	ITPK1	RSPH3
	AMPD3	C1S
	PAFAH1B1	TSPYL2
	ERBB4	TTLL9
	ADCY2	MBOAT2
	OTUD4	GATAD2B
	MBNL3	ZNF275
	NHS	SACS
	PFKFB3	PSMC2
	SCARA3	OTUD4
	TACC1	MYT1L
	ATXN2	WRNIP1
	EPB41L1	SNAP91
	ITGA4	MARCH3
	TGFBRAP1	CUL3
	SP1	LZIC
	PCYT1B	KBTBD6
	ZBTB7A	CSK
	ZNF827	ZBTB37
	SLC39A10	ZC3H12B
	MTMR12	C2CD5
	PTPRD	C11orf87
	USP13	PPP2CA
	HIPK3	KCNA1
	INSIG1	EYA3
	ERC1	CREB1
	ADAMTS19	GNS
	SLC12A7	AAK1
	AFAP1L1	NYAP2
	IGFBP5	NPTX2
	ZNF609	RASA1
	ATRN	SRSF11
	SCML2	POU6F1
	RASAL1	CDC14A
	KIAA1462	BICC1
	GPBP1	CHRNB2
	ERBB2IP	KCTD19
	KAT7	ZNF549
	SCRT1	MMP10
	GRID2	FAM155A
	LRCH2	CNR1
	PITPNM2	UHMK1
	MAFG	PDE1C
	VANGL1	CABP7
	WNK3	ATXN2
	RALGAPA2	LRRC27
	MAP4K4	FOXP1
	IL15	DCDC2
	SGCB	SEMA5B
	SYT2	CNTNAP5
	COG5	COX8C
	TEX261	TMEM136
	GATAD2B	SOCS5
	DDI2	FAXC
	ANKIB1	CBY1
	STON2	SPN
	SYNCRIP	SLC46A1
	RBM17	KBTBD8
	SBNO1	TRIM3
	LYSMD3	TTYH3
	ACVR1C	LSM14A
	SCUBE3	TCEA1
	KIAA1217	EPB41L1
	FAM222A	RSBN1L
	PLXDC2	CYLD
	TMEM151B	PBX3
	BIRC6	DDX3X
	TBC1D12	SMG1
	RUNDC1	HERC3
	SLMAP	FAM153C
	RAB14	SLC25A33
	VPS13D	MAPRE1
	ATP13A3	ABCE1
	GGA2	IFRD2
	FOXP1	CCDC88A
	PPARGC1A	PDS5A
	NUP133	RHD
	CFL2	SNAP29
	RYBP	ADAMTS5
	SPATA2	RPS17L
	TANC2	LDLRAD4
	SUV420H1	RHOBTB1
	PTBP2	PPP6R2
	UGCG	ELAVL4
	NFATC2	STK38L
	KIF5C	GLRA3
	ARHGAP35	SDR42E1
	SPTY2D1	E2F1
	LMBRD2	FMNL3
	KIAA1210	C7orf71
	WEE1	C2ORF15
	CLCN3	ROCK1
	SLC43A2	SSR1
	RAB5B	BLCAP
	NIPA1	FBXO33
	AFF1	TMEM64
	USP32	ERP44
	RAB10	CD163L1
	ROBO1	NFIA
	CNTNAP5	TMEM161B
	ZNF704	TGFBRAP1
	ZFP3	NMI
	CUL3	PNRC2
	PHF3	MYO9A
	SH3PXD2A	RACGAP1
	SUB1	SLC22A11
	AKIRIN2	C1GALT1
	WDR7	KLF6
	BCL2L11	ZNF12
	SUGT1	MSI2
	EFNA5	SNAPIN
	MECP2	RBM33
	GPT2	KANSL1
	SOX5	KPNB1
	SUV39H1	SEC23B
	PRKD3	SOX4
	CCDC88A	SCD
	FUBP1	RPS17
	MARK3	HOMER1
	TEX2	BTBD10
	SPRY4	SLC2A3
	N4BP1	PPARG
	PHF12	CERS6
	NOVA2	KAT7
	SLC12A5	DNM2
	HOOK3	PDIA3
	OSBPL6	DTX4
	PTGFRN	SIGLEC8
	HHIP	FAM45A
	UHMK1	KIF14
	TMEM50B	TIMP2
	TENM1	MATN3
	FAT3	SLC26A4
	KCNN3	PFN2
	FYN	SMS
	ATG14	MARCH2
	ETNK1	ATAD3C
	IGF2BP1	TMEM55B
	DICER1	ENDOD1
	TNPO1	CREB5
	USP46	TMEM150A
	MTF1	CYSLTR1
	LAMC1	NOG
	FMNL3	RDH11
	FAM57A	UHRF2
	CNOT2	ZDHHC9
	CBLB
	VAV2
	BLCAP
	ADCYAP1
	RPRD1A
	FZD3
	FAM20B
	CCDC9
	TFCP2L1
	PDE5A
	WDFY2
	RPS6KA3
	CDC73
	DNAL1
	FAM53B
	CREB5
	UBE2D3
	DYRK2
	ZFYVE26
	KCNJ6
	ZBTB7B
	SMURF2
	VAPA
	CCSER2
	SOCS2
	PPP2R5E
	PKDCC
	TARDBP
	BAZ2A
	RXRA
	CCNA2
	ELL
	RMND5A
	SAR1B
	COL9A3
	ERP44
	C11orf57
	NUFIP2
	SRSF7
	LIMD2
	RBFOX2
	ALG14
	SEC31B
	CSNK2A1
	RNF213
	ACVR2A
	UBE2D2
	VGLL3
	ZNF711
	GBX2
	GNPTG
	SIK2
	PXMP4
	CAST
	INTS8
	MBD2
	TCIRG1
	FAM216A
	PPP6R2
	WNK1
	PCYT2
	GPR174
	HOXB2
	NCKAP1
	WNT1
	DGCR14
	ZBTB20
	SND1
	CSMD1
	SLC25A26
	NRD1
	COL19A1
	GRIN2A
	SERPINH1
	ZNF652
	SHC3
